# Supplementary material for: Early Transcriptomic Signatures of Immune Response Modulation Following Antiretroviral Therapy in HIV-Infected Patients
Source: Int J Mol Sci. 2025 Nov 2;26(21):10678. doi: 10.3390/ijms262110678 (PMC12608518; doi:10.3390/ijms262110678)
Supplement: Supplementary file 1 [file ijms-26-10678-s001.zip]

Archive with 8 entries (6 files):
- ijms-3931030-supplementary/
- ijms-3931030-supplementary/Supplementary Materials/
- ijms-3931030-supplementary/Supplementary Materials/Figure S1.tiff
- ijms-3931030-supplementary/Supplementary Materials/Table S2.XLSX
- ijms-3931030-supplementary/Supplementary Materials/Table_S1.xlsx
- Supplementary Materials/Figure S1.tiff
- Supplementary Materials/Table S2.XLSX
- Supplementary Materials/Table_S1.xlsx
