# Supplementary material for: Early Transcriptomic Signatures of Immune Response Modulation Following Antiretroviral Therapy in HIV-Infected Patients
Source: Int J Mol Sci. 2025 Nov 2;26(21):10678. doi: 10.3390/ijms262110678 (PMC12608518; doi:10.3390/ijms262110678)
Supplement: Supplementary file 1 [file ijms-26-10678-s001.zip › ijms-3931030-supplementary/Supplementary Materials/Table S2.XLSX]

## Sheet: Sheet1
Category	Term	Count	%	PValue	Genes	List Total	Pop Hits	Pop Total	Fold Enrichment	Bonferroni	Benjamini	FDR
UP_KW_BIOLOGICAL_PROCESS	KW-0051~Antiviral defense	22	32.8358	2.85329e-27	IFITM3, RSAD2, STAT1, STAT2, MX2, MX1, IFI6, ISG15, IFIT1, PARP9, IFIT3, IFI44L, IFIT2, OASL, HERC5, IFI27, OAS1, OAS2, OAS3, GBP1, IRF9, APOBEC3A	55	137	11523	33.6438	1.05572e-25	1.05572e-25	9.98651e-26
GOTERM_BP_DIRECT	GO:0051607~defense response to virus	23	34.3284	1.35078e-26	IFITM3, GBP5, RSAD2, STAT1, STAT2, MX2, MX1, IFI6, ISG15, IFIT1, PARP9, IFIT3, IFI44L, IFIT2, OASL, HERC5, IFI27, OAS1, OAS2, OAS3, GBP1, IRF9, APOBEC3A	64	241	19478	29.0453	6.21357e-24	6.21357e-24	6.02446e-24
UP_KW_BIOLOGICAL_PROCESS	KW-0391~Immunity	31	46.2687	9.08316e-19	C1QB, IFITM3, IGHV4-34, IGHV1-2, IFI6, IGHV1-46, IFI35, IFIT1, IFIT3, IFIT2, OASL, HERC5, IGLV1-47, IGLV5-45, FFAR2, GBP1, GBP4, GBP5, RSAD2, MX2, MX1, ISG15, PARP9, IGKV1-27, OAS1, IFI27, OAS2, OAS3, SERPING1, APOBEC3A, IGLV3-19	55	980	11523	6.62733	3.36077e-17	1.68039e-17	1.58955e-17
UP_KW_BIOLOGICAL_PROCESS	KW-0399~Innate immunity	23	34.3284	5.8143e-18	C1QB, IFITM3, GBP5, RSAD2, MX2, MX1, IFI6, ISG15, IFI35, IFIT1, PARP9, IFIT3, IFIT2, OASL, HERC5, IFI27, OAS1, OAS2, OAS3, SERPING1, GBP1, GBP4, APOBEC3A	55	431	11523	11.1803	2.15129e-16	7.17097e-17	6.78335e-17
GOTERM_BP_DIRECT	GO:0045071~negative regulation of viral genome replication	10	14.9254	1.38252e-14	IFITM3, RSAD2, OAS1, OAS2, OAS3, MX1, ISG15, IFIT1, APOBEC3A, OASL	64	44	19478	69.169	6.38378e-12	3.1798e-12	3.08302e-12
GOTERM_BP_DIRECT	GO:0009615~response to virus	12	17.9104	6.58865e-14	IFITM3, RSAD2, OAS1, OAS2, MX2, OAS3, MX1, ISG15, IFIT1, IFIT3, IFIT2, OASL	64	112	19478	32.6083	3.02847e-11	1.01026e-11	9.79513e-12
GOTERM_BP_DIRECT	GO:0045087~innate immune response	19	28.3582	1.44776e-13	C1QB, GBP5, RSAD2, MX2, MX1, IFI6, ISG15, UBE2L6, IFI35, PARP9, OASL, HERC5, IFI27, OAS1, OAS2, OAS3, SERPING1, GBP1, APOBEC3A	64	570	19478	10.1448	6.65956e-11	1.66492e-11	1.61425e-11
GOTERM_BP_DIRECT	GO:0070106~interleukin-27-mediated signaling pathway	6	8.95522	1.67308e-11	OAS1, STAT1, OAS2, OAS3, MX1, OASL	64	8	19478	228.258	7.69619e-09	1.53923e-09	1.49239e-09
GOTERM_BP_DIRECT	GO:0140374~antiviral innate immune response	9	13.4328	3.30088e-11	CXCL10, OAS1, OAS2, OAS3, MX1, IFIT1, IFIT3, IFIT2, OASL	64	65	19478	42.1399	1.51841e-08	2.53067e-09	2.45365e-09
GOTERM_BP_DIRECT	GO:0060337~type I interferon-mediated signaling pathway	8	11.9403	2.35214e-10	IFITM3, IFI27, OAS1, STAT1, OAS2, STAT2, OAS3, OASL	64	50	19478	48.695	1.08198e-07	1.54569e-08	1.49865e-08
KEGG_PATHWAY	hsa05160:Hepatitis C	11	16.4179	1.14606e-09	CXCL10, RSAD2, OAS1, STAT1, OAS2, STAT2, MX2, OAS3, MX1, IFIT1, IRF9	39	159	8534	15.1385	1.10021e-07	1.10021e-07	1.01999e-07
KEGG_PATHWAY	hsa05171:Coronavirus disease - COVID-19	12	17.9104	3.9032e-09	C1QB, CXCL10, OAS1, STAT1, OAS2, STAT2, MX2, OAS3, MX1, C3AR1, ISG15, IRF9	39	238	8534	11.033	3.74707e-07	1.87354e-07	1.73692e-07
KEGG_PATHWAY	hsa05164:Influenza A	10	14.9254	4.61818e-08	CXCL10, RSAD2, OAS1, STAT1, OAS2, STAT2, MX2, OAS3, MX1, IRF9	39	173	8534	12.6486	4.43344e-06	1.47782e-06	1.37006e-06
UP_SEQ_FEATURE	DOMAIN:2'-5'-oligoadenylate synthetase 1	4	5.97015	1.07622e-07	OAS1, OAS2, OAS3, OASL	64	4	20675	323.047	5.01507e-05	5.0152e-05	4.9291e-05
INTERPRO	IPR018952:2-5-oligoAdlate_synth_1_dom2/C	4	5.97015	1.10761e-07	OAS1, OAS2, OAS3, OASL	65	4	20808	320.123	2.50317e-05	6.25801e-06	5.87034e-06
INTERPRO	IPR006117:2-5OAS_C_CS	4	5.97015	1.10761e-07	OAS1, OAS2, OAS3, OASL	65	4	20808	320.123	2.50317e-05	6.25801e-06	5.87034e-06
INTERPRO	IPR006116:NT_2-5OAS_ClassI-CCAase	4	5.97015	1.10761e-07	OAS1, OAS2, OAS3, OASL	65	4	20808	320.123	2.50317e-05	6.25801e-06	5.87034e-06
INTERPRO	IPR043518:2-5OAS_N_CS	4	5.97015	1.10761e-07	OAS1, OAS2, OAS3, OASL	65	4	20808	320.123	2.50317e-05	6.25801e-06	5.87034e-06
GOTERM_BP_DIRECT	GO:0006955~immune response	13	19.403	1.26571e-07	IL10, IFITM3, IGHV4-34, IGHV1-2, IFI6, SECTM1, IGHV1-46, IFI44L, IGKV1-27, IGLV5-45, IGLV1-47, CCR5, IGLV3-19	64	537	19478	7.36773	5.82207e-05	7.2778e-06	7.05631e-06
KEGG_PATHWAY	hsa04621:NOD-like receptor signaling pathway	9	13.4328	1.38147e-06	GBP5, OAS1, STAT1, OAS2, STAT2, OAS3, GBP1, GBP4, IRF9	39	189	8534	10.42	0.000132613	3.31554e-05	3.07378e-05
KEGG_PATHWAY	hsa05162:Measles	8	11.9403	2.1639e-06	OAS1, STAT1, OAS2, STAT2, MX2, OAS3, MX1, IRF9	39	139	8534	12.594	0.000207713	4.15469e-05	3.85175e-05
UP_SEQ_FEATURE	REGION:Complementarity-determining-3	7	10.4478	4.10935e-06	IGLV1-47, IGKV1-27, IGLV5-45, IGHV1-2, IGHV4-34, IGHV1-46, IGLV3-19	64	139	20675	16.2685	0.00191313	0.000309485	0.000304172
UP_SEQ_FEATURE	REGION:Framework-1	7	10.4478	4.46302e-06	IGLV1-47, IGKV1-27, IGLV5-45, IGHV1-2, IGHV4-34, IGHV1-46, IGLV3-19	64	141	20675	16.0378	0.00207761	0.000309485	0.000304172
UP_SEQ_FEATURE	REGION:Complementarity-determining-2	7	10.4478	4.64892e-06	IGLV1-47, IGKV1-27, IGLV5-45, IGHV1-2, IGHV4-34, IGHV1-46, IGLV3-19	64	142	20675	15.9248	0.00216406	0.000309485	0.000304172
UP_SEQ_FEATURE	REGION:Framework-3	7	10.4478	4.64892e-06	IGLV1-47, IGKV1-27, IGLV5-45, IGHV1-2, IGHV4-34, IGHV1-46, IGLV3-19	64	142	20675	15.9248	0.00216406	0.000309485	0.000304172
UP_SEQ_FEATURE	REGION:Complementarity-determining-1	7	10.4478	4.64892e-06	IGLV1-47, IGKV1-27, IGLV5-45, IGHV1-2, IGHV4-34, IGHV1-46, IGLV3-19	64	142	20675	15.9248	0.00216406	0.000309485	0.000304172
UP_SEQ_FEATURE	REGION:Framework-2	7	10.4478	4.64892e-06	IGLV1-47, IGKV1-27, IGLV5-45, IGHV1-2, IGHV4-34, IGHV1-46, IGLV3-19	64	142	20675	15.9248	0.00216406	0.000309485	0.000304172
GOTERM_BP_DIRECT	GO:0042742~defense response to bacterium	7	10.4478	1.88282e-05	IL10, GBP5, OAS1, OAS2, OAS3, ISG15, GBP1	64	171	19478	12.4585	0.00862364	0.000962329	0.000933041
GOTERM_MF_DIRECT	GO:0016779~nucleotidyltransferase activity	5	7.46269	1.88311e-05	OAS1, OAS2, OAS3, PARP9, OASL	62	50	19253	31.0532	0.00304601	0.00239456	0.00230587
KEGG_PATHWAY	hsa05169:Epstein-Barr virus infection	8	11.9403	2.706e-05	CXCL10, OAS1, STAT1, OAS2, STAT2, OAS3, ISG15, IRF9	39	204	8534	8.5812	0.00259443	0.000432961	0.00040139
UP_SEQ_FEATURE	DOMAIN:Polymerase nucleotidyl transferase	3	4.47761	2.73608e-05	OAS1, OAS2, OAS3	64	3	20675	323.047	0.0126694	0.00159376	0.0015664
GOTERM_CC_DIRECT	GO:0070721~ISGF3 complex	3	4.47761	2.79178e-05	STAT1, STAT2, IRF9	65	3	20795	319.923	0.00281576	0.00146746	0.00139482
GOTERM_CC_DIRECT	GO:0019814~immunoglobulin complex	7	10.4478	2.91795e-05	IGLV1-47, IGKV1-27, IGLV5-45, IGHV1-2, IGHV4-34, IGHV1-46, IGLV3-19	65	194	20795	11.5436	0.00294283	0.00146746	0.00139482
GOTERM_MF_DIRECT	GO:0001730~2'-5'-oligoadenylate synthetase activity	3	4.47761	2.95624e-05	OAS1, OAS2, OAS3	62	3	19253	310.532	0.00477773	0.00239456	0.00230587
GOTERM_CC_DIRECT	GO:0005576~extracellular region	20	29.8507	4.3588e-05	IL10, C1QB, LGALS3BP, IGHV4-34, IGHV1-2, ISG15, IGHV1-46, CXCL10, TCN2, IGKV1-27, OAS1, IGLV5-45, IGLV1-47, SERPING1, SIGLEC1, GBP1, H4C3, IGLV3-19, TGM2, LY6E	65	2313	20795	2.7663	0.00439281	0.00146746	0.00139482
UP_KW_CELLULAR_COMPONENT	KW-1280~Immunoglobulin	7	10.4478	4.57627e-05	IGLV1-47, IGKV1-27, IGLV5-45, IGHV1-2, IGHV4-34, IGHV1-46, IGLV3-19	62	192	18049	10.6135	0.00123486	0.00110097	0.00110097
INTERPRO	IPR002934:Polymerase_NTP_transf_dom	3	4.47761	5.56551e-05	OAS1, OAS2, OAS3	65	4	20808	240.092	0.0124996	0.00229065	0.00214876
INTERPRO	IPR043519:NT_sf	4	5.97015	6.08138e-05	OAS1, OAS2, OAS3, OASL	65	25	20808	51.2197	0.0136503	0.00229065	0.00214876
GOTERM_BP_DIRECT	GO:0060339~negative regulation of type I interferon-mediated signaling pathway	4	5.97015	6.21774e-05	OAS1, STAT2, OAS3, ISG15	64	24	19478	50.724	0.0281973	0.00286016	0.00277311
UP_KW_CELLULAR_COMPONENT	KW-0964~Secreted	20	29.8507	8.15531e-05	IL10, C1QB, LGALS3BP, IGHV4-34, IGHV1-2, SECTM1, ISG15, IGHV1-46, IFI35, CXCL10, TCN2, IGKV1-27, OAS1, IGLV5-45, IGLV1-47, SERPING1, SIGLEC1, GBP1, IGLV3-19, TGM2	62	2217	18049	2.62619	0.0021996	0.00110097	0.00110097
GOTERM_BP_DIRECT	GO:0042832~defense response to protozoan	4	5.97015	0.000110964	IL10, BATF2, GBP1, GBP4	64	29	19478	41.9784	0.0497651	0.0046403	0.00449907
GOTERM_BP_DIRECT	GO:0008015~blood circulation	4	5.97015	0.000135875	CXCL10, STAT1, C3AR1, SERPING1	64	31	19478	39.2702	0.0605931	0.00520853	0.00505001
GOTERM_BP_DIRECT	GO:0032020~ISG15-protein conjugation	3	4.47761	0.000153154	HERC5, ISG15, UBE2L6	64	6	19478	152.172	0.0680313	0.00541928	0.00525435
UP_SEQ_FEATURE	REGION:GTPase domain (Globular)	3	4.47761	0.000190024	GBP5, GBP1, GBP4	64	7	20675	138.449	0.0847513	0.009839	0.00967009
INTERPRO	IPR037684:GBP_C	3	4.47761	0.000193635	GBP5, GBP1, GBP4	65	7	20808	137.196	0.0428218	0.00625164	0.00586437
INTERPRO	IPR003191:Guanylate-bd/ATL_C	3	4.47761	0.00033063	GBP5, GBP1, GBP4	65	9	20808	106.708	0.0720103	0.00934028	0.00876168
GOTERM_BP_DIRECT	GO:0032728~positive regulation of interferon-beta production	4	5.97015	0.000362869	OAS1, OAS2, OAS3, ISG15	64	43	19478	28.311	0.153758	0.0119228	0.01156
INTERPRO	IPR036543:Guanylate-bd_C_sf	3	4.47761	0.000412467	GBP5, GBP1, GBP4	65	10	20808	96.0369	0.0890222	0.010337	0.00969662
UP_SEQ_FEATURE	DOMAIN:GB1/RHD3-type G	3	4.47761	0.000493782	GBP5, GBP1, GBP4	64	11	20675	88.1037	0.205593	0.0230102	0.0226152
INTERPRO	IPR015894:Guanylate-bd_N	3	4.47761	0.000503127	GBP5, GBP1, GBP4	65	11	20808	87.3063	0.107506	0.010337	0.00969662
INTERPRO	IPR030386:G_GB1_RHD3_dom	3	4.47761	0.000503127	GBP5, GBP1, GBP4	65	11	20808	87.3063	0.107506	0.010337	0.00969662
GOTERM_BP_DIRECT	GO:0035456~response to interferon-beta	3	4.47761	0.000555733	IFITM3, STAT1, XAF1	64	11	19478	83.0028	0.225632	0.0170425	0.0165238
INTERPRO	IPR013106:Ig_V-set	8	11.9403	0.00070617	IGLV1-47, IGKV1-27, IGLV5-45, IGHV1-2, IGHV4-34, IGHV1-46, SIGLEC1, IGLV3-19	65	485	20808	5.28038	0.147559	0.0132995	0.0124757
GOTERM_CC_DIRECT	GO:0005737~cytoplasm	32	47.7612	0.000721323	UBE2L6, IFI35, IFIT1, IFI44L, IFIT3, IFIT2, OASL, HELZ2, HERC5, MT2A, FBXO6, CCR5, GBP1, GBP5, RRM2, STAT1, STAT2, MX2, MX1, SAMD4A, ISG15, PARP9, WARS1, OAS1, OAS2, OAS3, CMPK2, BIRC5, LAP3, XAF1, IRF9, APOBEC3A	65	6004	20795	1.70512	0.0702875	0.0182134	0.0173118
BIOCARTA	h_ifnaPathway:IFN alpha signaling pathway	3	4.47761	0.000966114	STAT1, STAT2, IRF9	10	9	1622	54.0667	0.0267013	0.0270512	0.0270512
GOTERM_MF_DIRECT	GO:0003823~antigen binding	5	7.46269	0.00101369	IGLV1-47, IGHV1-2, IGHV4-34, IGHV1-46, IGLV3-19	62	140	19253	11.0904	0.151513	0.0547392	0.0527118
SMART	SM00406:IGv	7	10.4478	0.00104632	IGLV1-47, IGKV1-27, IGLV5-45, IGHV1-2, IGHV4-34, IGHV1-46, IGLV3-19	39	334	10706	5.75326	0.0390003	0.0397603	0.038714
KEGG_PATHWAY	hsa05168:Herpes simplex virus 1 infection	6	8.95522	0.00118409	OAS1, STAT1, OAS2, STAT2, OAS3, IRF9	39	182	8534	7.21386	0.10751	0.016239	0.0150549
UP_KW_BIOLOGICAL_PROCESS	KW-0945~Host-virus interaction	11	16.4179	0.00127285	HERC5, IFI27, RSAD2, OAS1, STAT1, STAT2, BIRC5, ISG15, CCR5, IFIT1, LY6E	55	695	11523	3.31597	0.0460322	0.0117738	0.0111374
GOTERM_MF_DIRECT	GO:0003725~double-stranded RNA binding	4	5.97015	0.0016717	OAS1, OAS2, OAS3, OASL	62	74	19253	16.7855	0.237415	0.0677036	0.0651961
GOTERM_BP_DIRECT	GO:0071346~cellular response to type II interferon	4	5.97015	0.00206404	GBP5, STAT1, GBP1, GBP4	64	78	19478	15.6074	0.613428	0.059341	0.057535
GOTERM_BP_DIRECT	GO:0006952~defense response	4	5.97015	0.00229897	STAT1, STAT2, MX2, MX1	64	81	19478	15.0293	0.653109	0.0622074	0.0603142
KEGG_PATHWAY	hsa03250:Viral life cycle - HIV-1	4	5.97015	0.00281441	MX2, MX1, CCR5, APOBEC3A	39	64	8534	13.6763	0.237051	0.0337729	0.0313103
GOTERM_MF_DIRECT	GO:0044389~ubiquitin-like protein ligase binding	3	4.47761	0.00282649	STAT1, STAT2, PARP9	62	25	19253	37.2639	0.367794	0.0915783	0.0881865
INTERPRO	IPR050150:IgV_Light_Chain	4	5.97015	0.00295683	IGLV1-47, IGKV1-27, IGLV5-45, IGLV3-19	65	93	20808	13.7687	0.487899	0.0514033	0.048219
KEGG_PATHWAY	hsa05165:Human papillomavirus infection	7	10.4478	0.00323762	STAT1, STAT2, MX2, MX1, ISG15, IRF9, OASL	39	333	8534	4.59983	0.267517	0.0345346	0.0320164
GOTERM_BP_DIRECT	GO:0071222~cellular response to lipopolysaccharide	5	7.46269	0.00346373	IL10, GBP5, CXCL10, CMPK2, CCR5	64	192	19478	7.92562	0.797311	0.0885176	0.0858236
GOTERM_CC_DIRECT	GO:0005829~cytosol	29	43.2836	0.00371267	UBE2L6, IFI35, IFIT1, IFIT3, IFIT2, OASL, HELZ2, HERC5, MT2A, OTOF, FBXO6, GBP1, GBP4, TGM2, RRM2, STAT1, STAT2, MX2, MX1, SAMD4A, ISG15, PARP9, WARS1, OAS1, OAS2, OAS3, BIRC5, XAF1, IRF9	65	5713	20795	1.62398	0.313176	0.0749959	0.0712833
UP_SEQ_FEATURE	DOMAIN:Ig-like	8	11.9403	0.0042774	IGLV1-47, IGKV1-27, IGLV5-45, IGHV1-2, IGHV4-34, IGHV1-46, SIGLEC1, IGLV3-19	64	673	20675	3.84008	0.864332	0.181206	0.178095
UP_KW_MOLECULAR_FUNCTION	KW-0548~Nucleotidyltransferase	4	5.97015	0.0049368	OAS1, OAS2, OAS3, PARP9	38	112	11952	11.2331	0.137975	0.148104	0.148104
GOTERM_BP_DIRECT	GO:0002250~adaptive immune response	7	10.4478	0.00507207	IGLV1-47, IGKV1-27, IGLV5-45, IGHV1-2, IGHV4-34, IGHV1-46, IGLV3-19	64	492	19478	4.33009	0.903585	0.122798	0.11906
INTERPRO	IPR036179:Ig-like_dom_sf	9	13.4328	0.00511255	IGLV1-47, IGKV1-27, IGLV5-45, IGHV1-2, IGHV4-34, SECTM1, IGHV1-46, SIGLEC1, IGLV3-19	65	872	20808	3.30402	0.686011	0.0825311	0.0774185
UP_KW_CELLULAR_COMPONENT	KW-0963~Cytoplasm	31	46.2687	0.00516614	IFITM3, IFI35, IFIT1, IFI44L, IFIT3, IFIT2, OASL, HELZ2, HERC5, FBXO6, GBP1, GBP4, TGM2, GBP5, RRM2, STAT1, STAT2, MX2, MX1, SAMD4A, ISG15, PARP9, WARS1, OAS1, OAS2, OAS3, BIRC5, LAP3, XAF1, IRF9, APOBEC3A	62	5883	18049	1.534	0.130509	0.0464953	0.0464953
GOTERM_MF_DIRECT	GO:0003924~GTPase activity	6	8.95522	0.00529709	GBP5, MX2, MX1, GBP1, GBP4, TGM2	62	355	19253	5.24843	0.577011	0.143021	0.137724
UP_SEQ_FEATURE	REGION:OAS domain 2	2	2.98507	0.00608518	OAS2, OAS3	64	2	20675	323.047	0.941828	0.20255	0.199072
UP_SEQ_FEATURE	REGION:OAS domain 1	2	2.98507	0.00608518	OAS2, OAS3	64	2	20675	323.047	0.941828	0.20255	0.199072
UP_SEQ_FEATURE	SITE:Interaction with dsRNA	2	2.98507	0.00608518	OAS1, OAS3	64	2	20675	323.047	0.941828	0.20255	0.199072
GOTERM_MF_DIRECT	GO:1990606~membrane scission GTPase motor activity	3	4.47761	0.00712828	GBP5, GBP1, GBP4	62	40	19253	23.2899	0.686174	0.164969	0.158859
INTERPRO	IPR013783:Ig-like_fold	10	14.9254	0.0073047	IGLV1-47, IGKV1-27, IGLV5-45, IGHV1-2, IGHV4-34, SECTM1, IGHV1-46, SIGLEC1, IGLV3-19, TGM2	65	1127	20808	2.84049	0.809275	0.110058	0.10324
GOTERM_CC_DIRECT	GO:0048471~perinuclear region of cytoplasm	8	11.9403	0.00806252	HERC5, IFITM3, GBP5, STAT1, OAS2, MX1, GBP4, TGM2	65	750	20795	3.41251	0.558517	0.135719	0.129
GOTERM_MF_DIRECT	GO:0042802~identical protein binding	13	19.403	0.00901803	C1QB, GBP5, STAT1, STAT2, MX1, IFI35, IFIT3, IFI27, BIRC5, CD38, CCR5, GBP1, GBP4	62	1777	19253	2.27176	0.76951	0.165681	0.159545
INTERPRO	IPR007110:Ig-like_dom	8	11.9403	0.00909372	IGLV1-47, IGKV1-27, IGLV5-45, IGHV1-2, IGHV4-34, IGHV1-46, SIGLEC1, IGLV3-19	65	768	20808	3.33462	0.873129	0.128449	0.120492
UP_SEQ_FEATURE	REGION:Interaction with dsRNA	2	2.98507	0.00911409	OAS1, OAS3	64	3	20675	215.365	0.985971	0.283144	0.278283
GOTERM_MF_DIRECT	GO:0005525~GTP binding	6	8.95522	0.00920452	GBP5, MX2, MX1, GBP1, GBP4, TGM2	62	406	19253	4.58915	0.776431	0.165681	0.159545
GOTERM_BP_DIRECT	GO:0060700~regulation of ribonuclease activity	2	2.98507	0.0096724	OAS1, OAS3	64	3	19478	202.896	0.988564	0.222465	0.215695
GOTERM_CC_DIRECT	GO:0072562~blood microparticle	4	5.97015	0.0107225	LGALS3BP, C1QB, IGLV1-47, SERPING1	65	148	20795	8.64657	0.663386	0.15471	0.147051
UP_KW_DOMAIN	KW-0393~Immunoglobulin domain	8	11.9403	0.0109252	IGLV1-47, IGKV1-27, IGLV5-45, IGHV1-2, IGHV4-34, IGHV1-46, SIGLEC1, IGLV3-19	45	825	14625	3.15152	0.123505	0.131102	0.131102
KEGG_PATHWAY	hsa04625:C-type lectin receptor signaling pathway	4	5.97015	0.0111738	IL10, STAT1, STAT2, IRF9	39	105	8534	8.33602	0.65997	0.107268	0.0994467
UP_KW_LIGAND	KW-0342~GTP-binding	6	8.95522	0.0114465	GBP5, MX2, MX1, GBP1, GBP4, TGM2	27	377	6987	4.11848	0.205665	0.22893	0.22893
UP_SEQ_FEATURE	REPEAT:TPR 8	3	4.47761	0.0118107	IFIT1, IFIT3, IFIT2	64	54	20675	17.947	0.99606	0.343986	0.338081
INTERPRO	IPR038213:IFI6/IFI27-like_sf	2	2.98507	0.0122472	IFI27, IFI6	65	4	20808	160.062	0.938268	0.15377	0.144245
INTERPRO	IPR009311:IFI6/IFI27-like	2	2.98507	0.0122472	IFI27, IFI6	65	4	20808	160.062	0.938268	0.15377	0.144245
GOTERM_CC_DIRECT	GO:0106139~symbiont cell surface	2	2.98507	0.0122548	GBP5, GBP1	65	4	20795	159.962	0.712169	0.154717	0.147058
KEGG_PATHWAY	hsa04620:Toll-like receptor signaling pathway	4	5.97015	0.012362	CXCL10, STAT1, STAT2, IRF9	39	109	8534	8.03011	0.697039	0.107887	0.10002
GOTERM_MF_DIRECT	GO:0042296~ISG15 transferase activity	2	2.98507	0.0126142	HERC5, UBE2L6	62	4	19253	155.266	0.872099	0.20435	0.196782
GOTERM_BP_DIRECT	GO:0071659~negative regulation of IP-10 production	2	2.98507	0.012876	OAS1, OAS3	64	4	19478	152.172	0.997424	0.282046	0.273462
UP_SEQ_FEATURE	REPEAT:TPR 7	3	4.47761	0.0172952	IFIT1, IFIT3, IFIT2	64	66	20675	14.6839	0.999705	0.445065	0.437424
GOTERM_MF_DIRECT	GO:0005515~protein binding	52	77.6119	0.0180202	IFITM3, LGALS3BP, SECTM1, UBE2L6, IFI35, IFIT1, IFIT3, MS4A4A, OASL, IFIT2, HERC5, MT2A, EPSTI1, FBXO6, FFAR2, CCR5, H4C3, TGM2, IL10, GBP5, BATF2, RSAD2, PARP9, ETV7, OAS1, IFI27, SCO2, OAS2, OAS3, SERPING1, BIRC5, LAP3, IRF9, LY6E, C1QB, IFI6, HELZ2, GBP1, GBP4, RRM2, STAT1, STAT2, MX2, MX1, SAMD4A, ISG15, WARS1, CALHM6, CXCL10, TCN2, XAF1, APOBEC3A	62	13690	19253	1.17952	0.947445	0.265388	0.255559
UP_SEQ_FEATURE	DOMAIN:Ubiquitin-like 1	2	2.98507	0.0181464	ISG15, OASL	64	6	20675	107.682	0.999803	0.445065	0.437424
UP_SEQ_FEATURE	DOMAIN:Ubiquitin-like 2	2	2.98507	0.0181464	ISG15, OASL	64	6	20675	107.682	0.999803	0.445065	0.437424
INTERPRO	IPR019762:Dynamin_GTPase_CS	2	2.98507	0.0183153	MX2, MX1	65	6	20808	106.708	0.984665	0.160728	0.150771
INTERPRO	IPR000375:Dynamin_stalk	2	2.98507	0.0183153	MX2, MX1	65	6	20808	106.708	0.984665	0.160728	0.150771
GOTERM_BP_DIRECT	GO:2000342~negative regulation of chemokine (C-X-C motif) ligand 2 production	2	2.98507	0.0192527	OAS1, OAS3	64	6	19478	101.448	0.999869	0.38207	0.370442
GOTERM_BP_DIRECT	GO:0071650~negative regulation of chemokine (C-C motif) ligand 5 production	2	2.98507	0.0192527	IL10, OAS3	64	6	19478	101.448	0.999869	0.38207	0.370442
SMART	SM00302:GED	2	2.98507	0.0211133	MX2, MX1	39	6	10706	91.5043	0.55554	0.233602	0.227455
UP_SEQ_FEATURE	DOMAIN:STAT transcription factor protein interaction	2	2.98507	0.0211391	STAT1, STAT2	64	7	20675	92.2991	0.999953	0.487916	0.47954
INTERPRO	IPR015988:STAT_TF_coiled-coil	2	2.98507	0.0213356	STAT1, STAT2	65	7	20808	91.4637	0.992357	0.160728	0.150771
INTERPRO	IPR003130:GED	2	2.98507	0.0213356	MX2, MX1	65	7	20808	91.4637	0.992357	0.160728	0.150771
INTERPRO	IPR001217:STAT	2	2.98507	0.0213356	STAT1, STAT2	65	7	20808	91.4637	0.992357	0.160728	0.150771
INTERPRO	IPR048988:STAT_linker	2	2.98507	0.0213356	STAT1, STAT2	65	7	20808	91.4637	0.992357	0.160728	0.150771
INTERPRO	IPR036535:STAT_N_sf	2	2.98507	0.0213356	STAT1, STAT2	65	7	20808	91.4637	0.992357	0.160728	0.150771
INTERPRO	IPR013801:STAT_TF_DNA-bd	2	2.98507	0.0213356	STAT1, STAT2	65	7	20808	91.4637	0.992357	0.160728	0.150771
INTERPRO	IPR013800:STAT_TF_alpha	2	2.98507	0.0213356	STAT1, STAT2	65	7	20808	91.4637	0.992357	0.160728	0.150771
INTERPRO	IPR013799:STAT_TF_prot_interaction	2	2.98507	0.0213356	STAT1, STAT2	65	7	20808	91.4637	0.992357	0.160728	0.150771
INTERPRO	IPR001401:Dynamin_GTPase	2	2.98507	0.0213356	MX2, MX1	65	7	20808	91.4637	0.992357	0.160728	0.150771
INTERPRO	IPR012345:STAT_TF_DNA-bd_N	2	2.98507	0.0213356	STAT1, STAT2	65	7	20808	91.4637	0.992357	0.160728	0.150771
UP_SEQ_FEATURE	CARBOHYD:O-linked (GalNAc...) serine	3	4.47761	0.0219876	C3AR1, SERPING1, CCR5	64	75	20675	12.9219	0.999968	0.487916	0.47954
INTERPRO	IPR027417:P-loop_NTPase	8	11.9403	0.0221405	HELZ2, GBP5, MX2, MX1, CMPK2, GBP1, GBP4, IFI44L	65	917	20808	2.79279	0.993654	0.161411	0.151413
GOTERM_BP_DIRECT	GO:0051707~response to other organism	2	2.98507	0.0224258	IFIT3, IFIT2	64	7	19478	86.9554	0.999971	0.38207	0.370442
GOTERM_BP_DIRECT	GO:0051715~cytolysis in another organism	2	2.98507	0.0224258	GBP5, GBP1	64	7	19478	86.9554	0.999971	0.38207	0.370442
GOTERM_BP_DIRECT	GO:0140639~positive regulation of pyroptotic inflammatory response	2	2.98507	0.0224258	GBP5, GBP1	64	7	19478	86.9554	0.999971	0.38207	0.370442
GOTERM_BP_DIRECT	GO:0016185~synaptic vesicle budding from presynaptic endocytic zone membrane	2	2.98507	0.0224258	MX2, MX1	64	7	19478	86.9554	0.999971	0.38207	0.370442
GOTERM_CC_DIRECT	GO:0005886~plasma membrane	26	38.806	0.022831	IFITM3, IGHV4-34, IGHV1-2, IFI6, SECTM1, IGHV1-46, MS4A4A, IGLV1-47, IGLV5-45, C3AR1, CD38, FFAR2, CCR5, GBP1, GBP4, TGM2, STAT2, MX2, MX1, CALHM6, IGKV1-27, TCN2, OAS3, SIGLEC1, IGLV3-19, LY6E	65	5597	20795	1.48615	0.902963	0.256215	0.243531
UP_SEQ_FEATURE	REPEAT:TPR 6	3	4.47761	0.0230944	IFIT1, IFIT3, IFIT2	64	77	20675	12.5862	0.999981	0.489181	0.480783
INTERPRO	IPR022812:Dynamin	2	2.98507	0.0243467	MX2, MX1	65	8	20808	80.0308	0.996191	0.171949	0.161297
SMART	SM00964:STAT_int	2	2.98507	0.0245897	STAT1, STAT2	39	7	10706	78.4322	0.611743	0.233602	0.227455
SMART	SM00053:DYNc	2	2.98507	0.0245897	MX2, MX1	39	7	10706	78.4322	0.611743	0.233602	0.227455
GOTERM_BP_DIRECT	GO:0043066~negative regulation of apoptotic process	6	8.95522	0.0253842	IL10, IFI6, CD38, BIRC5, IFIT3, TGM2	64	515	19478	3.54575	0.999993	0.417026	0.404334
UP_KW_PTM	KW-1015~Disulfide bond	23	34.3284	0.0254357	IL10, C1QB, LGALS3BP, IGHV4-34, IGHV1-2, SECTM1, ISG15, IGHV1-46, CALHM6, CXCL10, TCN2, IGKV1-27, IGLV5-45, IGLV1-47, SCO2, C3AR1, SERPING1, CD38, SIGLEC1, CCR5, IGLV3-19, TGM2, LY6E	55	3956	14316	1.51332	0.354675	0.435962	0.435962
UP_SEQ_FEATURE	REPEAT:TPR 5	3	4.47761	0.0259595	IFIT1, IFIT3, IFIT2	64	82	20675	11.8188	0.999995	0.525962	0.516933
INTERPRO	IPR050199:IgHV	3	4.47761	0.0270144	IGHV1-2, IGHV4-34, IGHV1-46	65	83	20808	11.5707	0.997949	0.181789	0.170527
UP_SEQ_FEATURE	DOMAIN:GED	2	2.98507	0.0270977	MX2, MX1	64	9	20675	71.7882	0.999997	0.526147	0.517115
INTERPRO	IPR020850:GED_dom	2	2.98507	0.0273487	MX2, MX1	65	9	20808	71.1385	0.998102	0.181789	0.170527
UP_KW_MOLECULAR_FUNCTION	KW-0694~RNA-binding	7	10.4478	0.0278118	HELZ2, OAS1, OAS2, OAS3, IFIT1, IFIT2, OASL	38	760	11952	2.89695	0.570947	0.417176	0.417176
UP_KW_LIGAND	KW-0547~Nucleotide-binding	13	19.403	0.028035	GBP5, MX2, MX1, UBE2L6, WARS1, HELZ2, OAS1, OAS2, OAS3, CMPK2, GBP1, GBP4, TGM2	27	1888	6987	1.78184	0.433744	0.28035	0.28035
GOTERM_BP_DIRECT	GO:0034340~response to type I interferon	2	2.98507	0.0287418	MX1, ISG15	64	9	19478	67.6319	0.999999	0.455905	0.442029
GOTERM_MF_DIRECT	GO:0042803~protein homodimerization activity	7	10.4478	0.0315281	GBP5, RRM2, STAT1, BIRC5, GBP1, GBP4, WARS1	62	753	19253	2.88675	0.994427	0.42563	0.409865
INTERPRO	IPR043472:Macro_dom-like	2	2.98507	0.0333255	LAP3, PARP9	65	11	20808	58.2042	0.999529	0.215187	0.201857
UP_KW_BIOLOGICAL_PROCESS	KW-1064~Adaptive immunity	7	10.4478	0.0341837	IGLV1-47, IGKV1-27, IGLV5-45, IGHV1-2, IGHV4-34, IGHV1-46, IGLV3-19	55	521	11523	2.8149	0.72388	0.25296	0.239286
GOTERM_BP_DIRECT	GO:0035455~response to interferon-alpha	2	2.98507	0.0350176	IFITM3, MX2	64	11	19478	55.3352	1	0.536937	0.520595
GOTERM_CC_DIRECT	GO:0005739~mitochondrion	11	16.4179	0.0366027	IFI27, RSAD2, OAS1, SCO2, IFI6, CMPK2, LAP3, PARP9, XAF1, IFIT3, TGM2	65	1721	20795	2.04483	0.976861	0.369687	0.351386
UP_SEQ_FEATURE	REPEAT:TPR 4	3	4.47761	0.0380525	IFIT1, IFIT3, IFIT2	64	101	20675	9.59545	1	0.709299	0.697123
KEGG_PATHWAY	hsa04630:JAK-STAT signaling pathway	4	5.97015	0.0382283	IL10, STAT1, STAT2, IRF9	39	168	8534	5.21001	0.976291	0.305827	0.283527
GOTERM_BP_DIRECT	GO:0098586~cellular response to virus	3	4.47761	0.0386549	CXCL10, OAS1, IFI6	64	96	19478	9.51074	1	0.573589	0.556132
UP_SEQ_FEATURE	DOMAIN:Dynamin-type G	2	2.98507	0.0418384	MX2, MX1	64	14	20675	46.1496	1	0.749872	0.736999
INTERPRO	IPR030381:G_DYNAMIN_dom	2	2.98507	0.0422229	MX2, MX1	65	14	20808	45.7319	0.999942	0.265066	0.248646
GOTERM_BP_DIRECT	GO:0071639~positive regulation of monocyte chemotactic protein-1 production	2	2.98507	0.0443566	OAS1, OAS3	64	14	19478	43.4777	1	0.637626	0.61822
INTERPRO	IPR045063:Dynamin_N	2	2.98507	0.0451708	MX2, MX1	65	15	20808	42.6831	0.999971	0.275908	0.258816
GOTERM_BP_DIRECT	GO:0016064~immunoglobulin mediated immune response	3	4.47761	0.0462204	IGHV1-2, IGHV4-34, IGHV1-46	64	106	19478	8.6135	1	0.64416	0.624556
KEGG_PATHWAY	hsa05133:Pertussis	3	4.47761	0.0469098	IL10, C1QB, SERPING1	39	78	8534	8.41617	0.990072	0.346411	0.321152
COG_ONTOLOGY	Cell division and chromosome partitioning / Cytoskeleton	2	2.98507	0.048511	HERC5, IFI44L	5	25	2025	32.4	0.0946687	0.097022	0.097022
GOTERM_BP_DIRECT	GO:0042981~regulation of apoptotic process	4	5.97015	0.0505631	CXCL10, STAT1, BIRC5, TGM2	64	257	19478	4.73687	1	0.64416	0.624556
GOTERM_BP_DIRECT	GO:0032760~positive regulation of tumor necrosis factor production	3	4.47761	0.0509996	OAS1, OAS2, OAS3	64	112	19478	8.15206	1	0.64416	0.624556
GOTERM_BP_DIRECT	GO:0006954~inflammatory response	5	7.46269	0.0511031	GBP5, CXCL10, C3AR1, SIGLEC1, CCR5	64	432	19478	3.5225	1	0.64416	0.624556
GOTERM_CC_DIRECT	GO:0016020~membrane	24	35.8209	0.0513537	C1QB, IFITM3, LGALS3BP, GBP5, MX2, MX1, IFI6, SECTM1, IFI35, PARP9, MS4A4A, CALHM6, OASL, HELZ2, IFI27, OAS1, OAS2, OAS3, OTOF, CD38, FFAR2, SIGLEC1, CCR5, H4C3	65	5415	20795	1.41794	0.99513	0.471521	0.448178
GOTERM_BP_DIRECT	GO:0007200~phospholipase C-activating G protein-coupled receptor signaling pathway	3	4.47761	0.0518129	C3AR1, FFAR2, TGM2	64	113	19478	8.07992	1	0.64416	0.624556
KEGG_PATHWAY	hsa04062:Chemokine signaling pathway	4	5.97015	0.0538849	CXCL10, STAT1, STAT2, CCR5	39	193	8534	4.53514	0.995095	0.349037	0.323587
KEGG_PATHWAY	hsa05167:Kaposi sarcoma-associated herpesvirus infection	4	5.97015	0.0559443	STAT1, STAT2, CCR5, IRF9	39	196	8534	4.46572	0.996021	0.349037	0.323587
UP_KW_PTM	KW-0873~Pyrrolidone carboxylic acid	3	4.47761	0.0566223	C1QB, IGLV1-47, IGHV1-2	55	102	14316	7.65561	0.628759	0.435962	0.435962
GOTERM_CC_DIRECT	GO:0090575~RNA polymerase II transcription regulator complex	3	4.47761	0.057565	BATF2, STAT1, STAT2	65	126	20795	7.61722	0.997492	0.476168	0.452595
KEGG_PATHWAY	hsa04610:Complement and coagulation cascades	3	4.47761	0.0581729	C1QB, C3AR1, SERPING1	39	88	8534	7.45979	0.996829	0.349037	0.323587
GOTERM_BP_DIRECT	GO:0006878~intracellular copper ion homeostasis	2	2.98507	0.0597242	MT2A, SCO2	64	19	19478	32.0362	1	0.716429	0.694624
GOTERM_BP_DIRECT	GO:0006915~apoptotic process	6	8.95522	0.0607407	IFI27, MX1, IFI6, BIRC5, CCR5, XAF1	64	656	19478	2.78363	1	0.716429	0.694624
GOTERM_CC_DIRECT	GO:0032991~protein-containing complex	6	8.95522	0.061289	IFITM3, STAT1, BIRC5, PARP9, H4C3, WARS1	65	691	20795	2.77791	0.998318	0.476168	0.452595
UP_SEQ_FEATURE	PROPEP:Removed in mature form	4	5.97015	0.0615893	GBP5, ISG15, GBP1, LY6E	64	296	20675	4.3655	1	1	0.984946
GOTERM_BP_DIRECT	GO:0006935~chemotaxis	3	4.47761	0.065436	CXCL10, C3AR1, CCR5	64	129	19478	7.07776	1	0.752514	0.729611
GOTERM_CC_DIRECT	GO:0005654~nucleoplasm	19	28.3582	0.0675112	RRM2, STAT1, STAT2, ISG15, UBE2L6, IFI35, PARP9, OASL, HELZ2, ETV7, OAS1, OAS2, OAS3, CMPK2, BIRC5, XAF1, H4C3, IRF9, APOBEC3A	65	4107	20795	1.48004	0.999141	0.487045	0.462934
INTERPRO	IPR019734:TPR_rpt	3	4.47761	0.0691516	IFIT1, IFIT3, IFIT2	65	140	20808	6.85978	1	0.41127	0.385793
BIOCARTA	h_il10Pathway:IL-10 Anti-inflammatory Signaling Pathway	2	2.98507	0.0700307	IL10, STAT1	10	13	1622	24.9538	0.869045	0.98043	0.98043
UP_KW_PTM	KW-0449~Lipoprotein	8	11.9403	0.0726603	IFITM3, GBP5, OAS1, OAS2, CCR5, GBP1, APOBEC3A, LY6E	55	976	14316	2.13353	0.722629	0.435962	0.435962
KEGG_PATHWAY	hsa04061:Viral protein interaction with cytokine and cytokine receptor	3	4.47761	0.0727863	IL10, CXCL10, CCR5	39	100	8534	6.56462	0.999293	0.40175	0.372456
UP_SEQ_FEATURE	REPEAT:TPR 3	3	4.47761	0.0731676	IFIT1, IFIT3, IFIT2	64	146	20675	6.63795	1	1	0.984946
KEGG_PATHWAY	hsa05150:Staphylococcus aureus infection	3	4.47761	0.0753281	IL10, C1QB, C3AR1	39	102	8534	6.4359	0.999457	0.40175	0.372456
GOTERM_BP_DIRECT	GO:0019221~cytokine-mediated signaling pathway	3	4.47761	0.077284	STAT1, STAT2, TGM2	64	142	19478	6.4298	1	0.845052	0.819333
GOTERM_BP_DIRECT	GO:0007204~positive regulation of cytosolic calcium ion concentration	3	4.47761	0.0782219	C3AR1, CD38, CCR5	64	143	19478	6.38483	1	0.845052	0.819333
SMART	SM00028:TPR	3	4.47761	0.0795528	IFIT1, IFIT3, IFIT2	39	132	10706	6.23893	0.957149	0.604601	0.58869
GOTERM_CC_DIRECT	GO:0045202~synapse	5	7.46269	0.0799195	C1QB, MX2, MX1, SAMD4A, LY6E	65	529	20795	3.02385	0.999778	0.538124	0.511485
INTERPRO	IPR003599:Ig_sub	5	7.46269	0.0806362	IGLV1-47, IGKV1-27, IGLV5-45, SIGLEC1, IGLV3-19	65	531	20808	3.01434	1	0.467276	0.43833
GOTERM_BP_DIRECT	GO:0001836~release of cytochrome c from mitochondria	2	2.98507	0.0808311	IFI27, IFI6	64	26	19478	23.4111	1	0.845052	0.819333
GOTERM_BP_DIRECT	GO:0046597~host-mediated suppression of symbiont invasion	2	2.98507	0.0808311	IFITM3, LY6E	64	26	19478	23.4111	1	0.845052	0.819333
GOTERM_BP_DIRECT	GO:0034341~response to type II interferon	2	2.98507	0.083808	IFITM3, STAT1	64	27	19478	22.544	1	0.856704	0.830631
UP_SEQ_FEATURE	REPEAT:TPR 1	3	4.47761	0.085613	IFIT1, IFIT3, IFIT2	64	160	20675	6.05713	1	1	0.984946
UP_SEQ_FEATURE	REPEAT:TPR 2	3	4.47761	0.085613	IFIT1, IFIT3, IFIT2	64	160	20675	6.05713	1	1	0.984946
UP_SEQ_FEATURE	REGION:G2 motif	2	2.98507	0.087547	MX2, MX1	64	30	20675	21.5365	1	1	0.984946
UP_SEQ_FEATURE	REGION:G5 motif	2	2.98507	0.087547	MX2, MX1	64	30	20675	21.5365	1	1	0.984946
KEGG_PATHWAY	hsa05145:Toxoplasmosis	3	4.47761	0.0884512	IL10, STAT1, CCR5	39	112	8534	5.86126	0.999862	0.446911	0.414324
GOTERM_BP_DIRECT	GO:0032480~negative regulation of type I interferon production	2	2.98507	0.0897335	SIGLEC1, XAF1	64	29	19478	20.9892	1	0.879715	0.852941
GOTERM_BP_DIRECT	GO:0042127~regulation of cell population proliferation	3	4.47761	0.0917189	CXCL10, STAT1, STAT2	64	157	19478	5.81549	1	0.879715	0.852941
GOTERM_BP_DIRECT	GO:0035458~cellular response to interferon-beta	2	2.98507	0.0926821	OAS1, STAT1	64	30	19478	20.2896	1	0.879715	0.852941
UP_KW_CELLULAR_COMPONENT	KW-0496~Mitochondrion	9	13.4328	0.0934188	IFI27, RSAD2, OAS1, SCO2, IFI6, CMPK2, XAF1, IFIT3, TGM2	62	1385	18049	1.89171	0.929208	0.630577	0.630577
UP_KW_DOMAIN	KW-0802~TPR repeat	3	4.47761	0.0935033	IFIT1, IFIT3, IFIT2	45	171	14625	5.70175	0.69211	0.56102	0.56102
GOTERM_BP_DIRECT	GO:1903672~positive regulation of sprouting angiogenesis	2	2.98507	0.0956212	IL10, TGM2	64	31	19478	19.6351	1	0.879715	0.852941
GOTERM_BP_DIRECT	GO:0045089~positive regulation of innate immune response	2	2.98507	0.0956212	GBP5, IFI35	64	31	19478	19.6351	1	0.879715	0.852941
GOTERM_BP_DIRECT	GO:0042100~B cell proliferation	2	2.98507	0.098551	IL10, CD38	64	32	19478	19.0215	1	0.888892	0.861838
