# Supplementary material for: Early Transcriptomic Signatures of Immune Response Modulation Following Antiretroviral Therapy in HIV-Infected Patients
Source: Int J Mol Sci. 2025 Nov 2;26(21):10678. doi: 10.3390/ijms262110678 (PMC12608518; doi:10.3390/ijms262110678)
Supplement: Supplementary file 1 [file ijms-26-10678-s001.zip › ijms-3931030-supplementary/Supplementary Materials/Table_S1.xlsx]

## Sheet: Sheet1
Unnamed: 0	P01_pre	P02_pre	P03_pre	P04_pre	P05_pre	P06_pre	P07_pre	P08_pre	P01_post	P02_post	P03_post	P04_post	P05_post	P06_post	P07_post	P08_post	baseMean	log2FoldChange	lfcSE	stat	pvalue	padj	Symbol
ENSG00000249264	24	12	3	16	5	8	8	7	54	35	51	39	73	37	35	35	27.1578	2.2111	0.352761	6.26798	3.65766e-10	2.4449e-06
ENSG00000234782	7	6	6	3	9	6	6	2	26	18	22	19	34	24	15	13	13.2769	1.93958	0.355742	5.4522	4.97496e-08	8.59362e-05
ENSG00000227081	3	2	0	1	0	0	0	0	11	6	17	9	13	17	11	7	5.96261	4.14409	0.827453	5.00824	5.49293e-07	0.000579736
ENSG00000232888	13	5	6	5	9	7	5	10	20	19	20	24	32	33	17	28	15.5573	1.70281	0.333354	5.10811	3.25389e-07	0.000410882	RPS11P5
ENSG00000165949	71	11	93	13	13	134	8	1278	5	6	3	2	11	6	7	17	103.268	-2.97722	0.706718	-4.21273	2.52298e-05	0.00980921	IFI27
ENSG00000230291	3	0	0	0	0	4	2	0	7	11	15	7	14	8	11	15	5.96007	3.80616	0.838363	4.53998	5.62586e-06	0.00304906	RPL26P32
ENSG00000214199	10	7	3	5	9	6	3	1	29	18	28	19	24	14	21	26	13.7016	2.09036	0.409336	5.1067	3.27837e-07	0.000410882
ENSG00000228205	1	2	1	0	2	2	0	0	14	6	14	16	9	12	7	8	5.77589	3.49158	0.712989	4.8971	9.72622e-07	0.000767904	RPS3P3
ENSG00000257907	0	1	2	1	0	0	0	0	11	7	13	3	8	13	7	7	4.48623	4.17359	0.878346	4.75165	2.01766e-06	0.001445	EEF1A1P17
ENSG00000276168	933	397	425	488	388	440	297	256	166	278	157	218	130	180	160	151	311.676	-1.26379	0.193338	-6.5367	6.28914e-11	6.3058e-07	RN7SL1
ENSG00000088827	827	718	1173	228	236	2461	132	4923	170	453	108	117	99	110	118	146	740.314	-2.22386	0.56582	-3.93033	8.48304e-05	0.0229001	SIGLEC1
ENSG00000134321	281	172	383	152	95	507	150	1576	88	149	66	78	61	63	123	127	250.538	-1.60129	0.427676	-3.74417	0.00018099	0.0382041	RSAD2
ENSG00000218175	6	6	4	4	3	4	5	0	21	12	20	16	18	28	25	13	11.375	2.29847	0.431681	5.32446	1.01252e-07	0.000156185
ENSG00000126709	862	530	992	441	351	1706	359	3060	222	378	377	204	244	270	349	302	655.479	-1.42407	0.378304	-3.76435	0.000166985	0.0374036	IFI6
ENSG00000185745	239	112	378	170	47	398	117	1371	85	133	60	65	32	44	62	88	209.263	-1.72579	0.456314	-3.78203	0.000155554	0.0354469	IFIT1
ENSG00000234797	0	0	0	0	0	0	0	0	1	3	5	4	6	5	4	6	2.08907	4.41136	1.15211	3.82894	0.000128696	0.0318609	RPS3AP6
ENSG00000111331	2198	1558	2890	1253	1093	3226	1239	6568	876	1128	654	813	737	604	1136	1037	1662.01	-1.28666	0.262182	-4.9075	9.2244e-07	0.000767904	OAS3
ENSG00000149131	241	218	243	86	113	489	210	834	93	103	60	31	54	48	159	49	186.612	-1.81571	0.322847	-5.62406	1.86519e-08	5.34323e-05	SERPING1
ENSG00000230629	20	20	20	34	39	29	24	25	46	40	48	67	75	42	46	40	37.8026	0.93564	0.201619	4.64063	3.47348e-06	0.00224689	RPS23P8
ENSG00000137959	1141	826	1514	588	197	1029	485	8105	164	523	129	210	202	322	343	335	991.273	-1.85372	0.505584	-3.6665	0.000245894	0.0482724	IFI44L
ENSG00000134326	288	273	441	178	176	681	181	1195	112	190	74	118	142	93	145	154	273.357	-1.4261	0.306284	-4.65613	3.22204e-06	0.00215372	CMPK2
ENSG00000225616	12	4	0	4	6	5	5	8	23	24	36	32	40	17	30	20	16.342	2.41093	0.436925	5.51795	3.42977e-08	7.6419e-05	RPL27P4
ENSG00000187608	454	309	463	332	227	877	290	1714	153	163	328	157	137	171	247	225	384.488	-1.27878	0.257446	-4.96719	6.79302e-07	0.000648669	ISG15
ENSG00000157601	1587	1043	1597	895	808	2050	552	5583	518	932	390	499	478	387	499	691	1139.02	-1.36762	0.275958	-4.9559	7.19944e-07	0.000656229	MX1
ENSG00000119917	549	316	757	276	116	710	421	2208	160	248	163	124	58	126	286	230	415.168	-1.60114	0.272413	-5.87763	4.16177e-09	1.66912e-05	IFIT3
ENSG00000237709	0	0	0	0	1	0	0	0	5	1	3	5	5	4	4	6	2.08875	4.02627	1.10172	3.65453	0.000257653	0.0492068	EEF1A1P28
ENSG00000119922	510	406	836	300	112	666	457	1314	215	272	149	125	116	180	253	260	379.617	-1.33615	0.243367	-5.49027	4.01314e-08	8.04755e-05	IFIT2
ENSG00000135114	247	198	412	253	200	592	229	727	120	179	149	134	68	81	210	158	243.504	-1.28528	0.262704	-4.8925	9.95637e-07	0.000767904	OASL
ENSG00000151846	9	3	1	1	3	2	2	2	8	10	14	17	15	18	12	15	8.11628	2.41319	0.549611	4.39071	1.12979e-05	0.0053942	PABPC3
ENSG00000240036	0	0	0	0	0	0	0	0	4	2	6	3	3	4	3	3	1.71998	4.19253	1.20412	3.48183	0.000497997	0.0734289
ENSG00000138646	262	247	453	229	148	307	193	1051	125	156	152	146	140	152	147	149	249.522	-1.02174	0.243166	-4.20182	2.64776e-05	0.00985667	HERC5
ENSG00000214535	9	13	4	9	13	7	2	6	20	13	34	26	32	31	22	13	15.6165	1.63089	0.390888	4.17228	3.01567e-05	0.0104264	RPS15AP1
ENSG00000115155	22	23	85	56	14	248	12	1876	8	16	6	33	9	21	4	57	153.242	-2.14325	0.560886	-3.82119	0.00013281	0.0320871	OTOF
ENSG00000133106	984	953	1033	470	584	1418	933	2237	344	488	403	276	378	425	905	389	752.03	-1.19271	0.218995	-5.44631	5.14254e-08	8.59362e-05	EPSTI1
ENSG00000130589	1547	1297	1738	1183	1238	2277	1358	2939	899	1023	727	1030	833	965	1201	1017	1308.83	-0.764918	0.168372	-4.54303	5.54506e-06	0.00304906	HELZ2
ENSG00000234648	3	3	0	3	1	0	2	0	9	6	18	5	17	19	14	5	6.45571	3.02396	0.721786	4.18956	2.79501e-05	0.00985667
ENSG00000183486	1362	1361	1857	1089	915	2052	878	3600	784	1007	551	878	710	721	823	945	1201.72	-0.898115	0.209777	-4.28127	1.85826e-05	0.00823399	MX2
ENSG00000213763	9	4	2	2	2	8	4	6	23	6	20	11	13	24	12	18	10.0865	1.8175	0.426715	4.25928	2.05086e-05	0.00856788
ENSG00000225964	33	20	26	9	6	20	16	142	4	11	1	5	6	4	14	4	19.7504	-1.9941	0.530647	-3.75787	0.000171363	0.0377232
ENSG00000137965	591	697	950	469	181	518	322	2997	207	446	223	226	220	313	327	331	554.62	-1.09402	0.373034	-2.93276	0.00335966	0.24085	IFI44
ENSG00000233476	6	3	0	6	1	6	0	0	15	12	11	10	17	12	8	12	7.31515	2.58212	0.635603	4.06248	4.8555e-05	0.0145325
ENSG00000160932	2116	1990	2084	1497	1809	3749	1514	5004	1044	1343	1422	1015	1332	1202	1517	1184	1835.33	-0.853357	0.201396	-4.23721	2.26314e-05	0.00926179	LY6E
ENSG00000128383	866	1245	592	327	261	2013	361	2133	298	459	213	254	304	356	340	477	646.634	-1.18021	0.263208	-4.48394	7.32771e-06	0.00376776	APOBEC3A
ENSG00000163666	2	4	8	9	1	9	0	27	1	0	2	0	1	0	0	0	3.93722	-3.29191	0.957104	-3.43945	0.000582905	0.0806137	HESX1
ENSG00000111335	2244	1664	2596	1761	1371	2658	1617	5458	1272	1554	1055	1223	699	774	1470	1238	1762.56	-0.970663	0.211735	-4.58433	4.55453e-06	0.00276764	OAS2
ENSG00000262902	3	4	0	0	0	4	1	1	10	7	24	13	8	10	1	6	5.65223	2.67413	0.735042	3.63807	0.000274694	0.0500767	MTCO1P40
ENSG00000180662	0	0	0	1	0	0	0	0	1	8	5	10	11	2	1	3	2.57751	4.03834	1.0627	3.80007	0.000144653	0.0336058
ENSG00000196205	11	8	10	7	13	12	15	1	30	22	33	17	31	21	18	21	16.5942	1.3876	0.347836	3.98922	6.62917e-05	0.0189907
ENSG00000232346	5	0	2	2	1	1	2	1	10	7	15	8	9	7	6	6	5.03722	2.4026	0.621503	3.86579	0.000110729	0.0286695	RPS17P16
ENSG00000233057	3	2	2	0	0	1	2	2	9	4	8	6	11	17	9	2	4.79858	2.41176	0.684835	3.52167	0.000428844	0.0661508	EEF1A1P14
ENSG00000250144	2	3	0	3	1	1	4	1	10	7	13	5	11	8	6	5	4.91477	2.1633	0.639252	3.3841	0.000714107	0.0894683	EEF1A1P35
ENSG00000213942	5	1	1	4	2	2	2	0	7	6	8	8	9	11	8	7	4.98051	2.06133	0.601744	3.42558	0.00061348	0.0831224	RPL31P10
ENSG00000184979	69	17	54	33	31	87	44	310	18	34	12	30	14	25	35	40	52.4957	-1.21555	0.361196	-3.36535	0.000764459	0.0921051	USP18
ENSG00000142089	1693	749	950	360	362	1018	533	3299	629	255	492	237	248	90	459	426	726.056	-1.43405	0.386654	-3.70886	0.000208195	0.0430406	IFITM3
ENSG00000212802	0	0	1	0	0	0	0	0	5	2	2	5	8	8	4	4	2.39775	4.24603	1.06735	3.9781	6.94688e-05	0.0194465	RPL15P3
ENSG00000108691	9	2	4	0	0	32	5	25	1	0	1	0	2	0	0	0	4.99846	-3.31819	1.02198	-3.24682	0.00116701	0.118792	CCL2
ENSG00000223529	4	4	3	4	2	2	2	0	9	7	13	8	7	10	8	10	5.71533	1.83258	0.544088	3.36818	0.000756667	0.0921051	EEF1A1P8
ENSG00000187653	42	57	45	71	53	60	37	50	112	73	123	76	97	77	66	68	68.044	0.723308	0.200624	3.60529	0.00031181	0.0541805
ENSG00000229638	19	7	19	19	13	13	11	7	24	31	38	21	41	27	30	18	20.7753	1.1113	0.300417	3.69918	0.000216294	0.0442587	RPL4P4
ENSG00000237757	1	1	0	1	0	0	0	1	12	4	9	5	6	11	10	3	3.93418	3.85315	0.888937	4.33456	1.46053e-05	0.00681117
ENSG00000139239	22	13	10	14	14	18	9	12	23	15	41	29	38	36	18	18	20.2944	0.924376	0.300025	3.081	0.00206306	0.172378	RPL14P1
ENSG00000226532	0	3	1	3	1	3	1	0	10	6	39	14	20	14	10	3	7.86099	3.21503	0.639906	5.02421	5.05497e-07	0.000563152
ENSG00000232672	1	0	0	0	0	0	0	0	5	2	7	2	2	4	1	1	1.53596	3.42642	1.20305	2.84811	0.00439792	0.286336	ACTG1P21
ENSG00000108679	554	472	420	322	528	799	616	1662	247	254	244	223	362	281	567	272	481.422	-1.00949	0.22193	-4.54871	5.39765e-06	0.00304906	LGALS3BP
ENSG00000110079	144	83	84	44	31	96	33	149	35	49	48	18	11	27	26	45	56.8062	-1.29733	0.232981	-5.56839	2.57101e-08	6.44455e-05	MS4A4A
ENSG00000225093	2	1	1	1	1	2	4	2	10	1	16	7	6	6	5	8	4.4837	1.99457	0.640995	3.11168	0.00186028	0.162192	RPL3P7
ENSG00000223822	10	4	3	6	7	6	0	1	14	15	29	6	17	25	10	10	10.0254	1.88089	0.50204	3.74649	0.000179328	0.0382041
ENSG00000135899	1400	1326	1395	1079	1272	1374	1383	2044	979	1024	1237	1024	1014	936	1195	1135	1218.73	-0.387789	0.107767	-3.59841	0.000320174	0.0548756	SP110
ENSG00000284194	64	73	60	39	39	80	57	105	36	46	27	15	18	35	54	43	48.6714	-0.946071	0.208342	-4.54095	5.60007e-06	0.00304906	SCO2
ENSG00000277043	0	0	0	0	0	0	0	0	1	7	3	2	3	3	1	0	1.22897	3.35153	1.49781	2.23762	0.0252459	0.675009	EEF1A1P42
ENSG00000232573	7	6	12	17	15	17	7	3	14	27	45	17	19	24	25	23	17.0892	1.26071	0.369004	3.41653	0.000634257	0.0853607	RPL3P4
ENSG00000220472	4	1	1	1	1	0	1	0	8	10	7	4	3	10	3	6	3.68918	2.62947	0.770493	3.41271	0.000643206	0.0854186	RPS3P4
ENSG00000213442	41	24	23	41	42	28	27	18	52	44	78	45	68	73	66	42	43.7821	0.949038	0.230795	4.11205	3.92168e-05	0.0124828	RPL18AP3
ENSG00000078081	33	4	24	12	20	31	29	51	6	8	12	11	11	7	15	16	17.8451	-1.10406	0.365356	-3.02187	0.0025122	0.198335	LAMP3
ENSG00000164112	29	23	13	20	11	15	6	10	6	0	7	2	0	6	7	6	9.9106	-2.05097	0.575386	-3.56452	0.00036452	0.0604109	SMIM43
ENSG00000213235	3	2	1	3	3	0	1	0	5	10	6	6	12	5	7	10	4.54605	2.34963	0.66275	3.54528	0.000392194	0.0629174	EEF1A1P16
ENSG00000218208	0	0	0	0	0	0	0	0	1	0	5	3	3	5	4	2	1.4141	3.64259	1.41427	2.5756	0.0100066	0.445918	RPS27AP11
ENSG00000230897	12	3	2	1	5	1	2	1	9	3	17	14	14	14	19	7	7.62456	2.09299	0.591122	3.54071	0.000399057	0.0630102	RPS18P12
ENSG00000165795	52	54	52	80	77	53	73	40	143	106	123	84	93	88	62	79	77.3815	0.683008	0.212712	3.21094	0.001323	0.128323	NDRG2
ENSG00000219758	0	0	0	0	0	0	0	0	0	1	3	4	3	3	0	2	0.983046	2.94015	1.79143	1.64123	0.100749
ENSG00000261026	22	54	9	3	0	62	5	2	3	5	6	1	3	4	1	1	11.1645	-1.97572	0.634757	-3.11256	0.00185471	0.162192
ENSG00000230383	1	1	0	1	0	0	1	0	6	1	5	8	5	3	8	10	3.07009	3.44312	0.906532	3.79812	0.000145799	0.0336058	RPL6P19
ENSG00000244585	0	0	0	0	0	0	0	0	1	0	5	4	8	4	4	1	1.65886	3.75093	1.36111	2.75579	0.00585513	0.336427
ENSG00000160710	4500	4564	5009	4314	4327	5612	4929	6803	3785	4207	3331	3869	3697	3466	4537	3888	4356.77	-0.372791	0.11214	-3.32434	0.000886275	0.101256	ADAR
ENSG00000231369	0	0	0	0	0	0	0	0	2	3	7	8	3	5	4	3	2.14999	4.44981	1.13547	3.9189	8.89527e-05	0.0234706
ENSG00000277447	0	0	0	0	0	0	0	0	1	1	3	3	3	1	1	3	0.98195	3.28769	1.46017	2.25158	0.0243488
ENSG00000116663	246	218	167	142	201	236	188	234	156	147	146	96	115	125	184	141	168.697	-0.560956	0.138448	-4.05174	5.08373e-05	0.0149918	FBXO6
ENSG00000089127	1063	872	1094	803	534	1369	578	2455	567	852	574	442	259	312	533	672	798.44	-0.986703	0.213224	-4.62753	3.70047e-06	0.00231892	OAS1
ENSG00000249855	9	6	9	9	4	2	7	4	9	15	16	12	17	16	14	9	9.71083	1.14766	0.413834	2.77324	0.00555012	0.325429	EEF1A1P19
ENSG00000181524	3	3	0	1	1	0	0	0	6	4	12	11	11	12	4	10	4.79374	3.42185	0.835797	4.09411	4.2379e-05	0.0130742	RPL24P4
ENSG00000250182	11	13	5	10	13	7	8	5	23	19	30	14	22	15	13	15	13.7049	1.0681	0.346472	3.08277	0.00205082	0.172071
ENSG00000235174	1	0	2	2	0	1	0	0	2	5	11	2	9	7	8	4	3.31833	3.08265	0.879028	3.50688	0.000453392	0.0694036
ENSG00000166278	64	62	36	19	20	40	32	57	22	28	35	8	19	18	26	15	30.8237	-0.926424	0.278743	-3.32358	0.000888702	0.101256	C2
ENSG00000130487	130	109	125	86	111	175	146	655	61	95	91	69	93	87	132	86	138.482	-0.774447	0.267507	-2.89505	0.00379095	0.260342	KLHDC7B
ENSG00000218426	56	50	57	84	76	53	71	44	93	64	145	86	98	82	82	91	75.722	0.584704	0.185915	3.14501	0.00166078	0.150696	RPL27AP6
ENSG00000205871	2	2	0	0	0	0	0	0	1	4	4	4	4	3	4	2	1.8437	3.09049	1.10666	2.79263	0.00522822	0.312903	RPS3AP47
ENSG00000170581	2751	2804	2750	1772	2115	3231	2521	4216	1872	2242	1409	1532	1427	1383	2499	2242	2261.57	-0.59872	0.142922	-4.18914	2.80018e-05	0.00985667	STAT2
ENSG00000188313	702	788	792	431	254	496	390	1243	450	384	405	288	333	267	420	389	493.894	-0.670789	0.198412	-3.38079	0.000722778	0.0894683	PLSCR1
ENSG00000188765	2	0	0	0	0	0	0	0	4	3	7	5	7	15	2	1	2.83178	4.01777	1.05138	3.82144	0.000132672	0.0320871
ENSG00000226221	0	0	0	2	1	0	1	0	5	1	12	4	8	6	1	5	2.82477	3.30259	0.971564	3.39925	0.000675712	0.0874197	RPL26P19
ENSG00000259612	8	8	4	4	1	4	1	2	13	8	19	10	14	6	14	11	7.80231	1.67133	0.517153	3.2318	0.00123013	0.123339	EEF1A1P22
ENSG00000263266	6	5	3	1	4	0	2	0	8	7	7	7	14	10	11	8	5.71705	2.0157	0.612251	3.29227	0.000993808	0.10624	RPS7P1
ENSG00000068079	482	371	421	339	309	558	405	858	302	317	438	219	173	202	360	273	370.722	-0.699056	0.191622	-3.64811	0.000264182	0.0495106	IFI35
ENSG00000225178	1	0	0	0	0	0	1	0	3	4	5	6	3	5	4	1	2.02805	3.59678	1.07247	3.35372	0.00079733	0.0940521
ENSG00000217027	5	1	0	4	2	4	1	0	6	4	9	5	15	6	13	6	4.97953	2.10417	0.68194	3.08557	0.00203165	0.171901
ENSG00000230203	0	0	0	0	0	0	0	0	1	0	3	0	4	2	0	2	0.73712	2.36062	2.2824	1.03427	0.301009		LOC646216
ENSG00000270385	0	0	0	0	0	0	0	0	1	0	1	2	3	2	2	3	0.860239	2.98884	1.66551	1.79455	0.0727253
ENSG00000137970	5	0	0	0	0	0	0	0	2	5	4	6	10	5	1	4	2.58167	3.93418	1.15455	3.40756	0.000655468	0.0864743	RPL7P9
ENSG00000196141	145	93	125	67	56	117	73	373	72	65	78	47	52	50	86	75	96.8198	-0.772541	0.246451	-3.13467	0.00172048	0.154021	SPATS2L
ENSG00000132530	500	439	569	341	270	260	505	1344	305	413	168	206	221	200	418	357	400.63	-0.763446	0.208661	-3.65879	0.00025341	0.0488618	XAF1
ENSG00000223668	0	0	0	0	0	2	3	0	2	6	7	1	4	4	6	6	2.51957	3.25761	1.0185	3.19844	0.00138173	0.132482	EEF1A1P24
ENSG00000229814	0	0	0	0	0	0	0	0	1	0	2	1	1	1	1	2	0.552639	2.42754	1.93624	1.25374	0.209937
ENSG00000253341	0	2	1	0	0	1	4	2	8	4	7	4	5	6	5	10	3.62439	2.56585	0.776073	3.3062	0.000945715	0.1042
ENSG00000197061	20	15	25	18	14	16	21	18	6	6	11	11	5	5	8	2	12.3608	-1.5023	0.362147	-4.14831	3.34933e-05	0.0113346	H4C3
ENSG00000213553	37	25	28	32	27	32	16	16	41	32	69	44	66	43	41	32	35.7186	0.781603	0.233644	3.34527	0.000822028	0.0963984	RPLP0P6
ENSG00000173369	155	93	73	25	22	60	46	106	43	25	41	11	8	9	80	32	51.0091	-1.35882	0.321673	-4.22424	2.39752e-05	0.0096155	C1QB
ENSG00000213051	0	1	0	0	0	0	0	0	0	2	1	1	2	2	4	3	0.983551	2.73361	1.46122	1.87077	0.0613765		RPL5P5
ENSG00000204767	15	22	17	19	6	7	14	18	5	5	4	9	9	8	6	6	10.4518	-1.13304	0.416944	-2.71748	0.00657806	0.357479	INSYN2B
ENSG00000137200	820	794	830	894	949	988	904	1261	671	769	630	744	767	703	905	775	824.405	-0.315215	0.104561	-3.01467	0.0025726	0.200733	CMTR1
ENSG00000220267	0	1	0	3	1	0	0	2	2	6	6	4	7	8	0	5	2.76593	2.4969	0.908271	2.74906	0.0059766	0.340162
ENSG00000240652	6	0	3	6	5	5	2	1	10	7	22	9	18	14	12	3	7.5615	1.82524	0.508734	3.5878	0.000333475	0.0558096
ENSG00000156587	1417	1200	1201	1048	1179	1581	1463	1916	863	873	1168	673	811	692	1539	919	1140.58	-0.574133	0.150563	-3.81323	0.000137162	0.0323589	UBE2L6
ENSG00000126262	141	120	87	38	19	241	107	78	37	39	44	25	23	78	47	95	75.0864	-0.966032	0.263628	-3.66437	0.000247946	0.0482724	FFAR2
ENSG00000179388	512	367	76	22	21	433	48	24	32	43	48	7	87	43	24	12	110.961	-1.67796	0.585378	-2.86646	0.00415087	0.273807	EGR3
ENSG00000237793	0	0	0	0	0	0	0	0	1	1	2	2	3	2	1	1	0.798687	3.04564	1.55088	1.96381	0.0495516		RPL18AP16
ENSG00000233762	3	0	0	2	2	3	2	0	4	6	15	2	9	8	14	6	4.67222	2.46123	0.733602	3.35499	0.000793681	0.0940521	RPS15P4
ENSG00000205837	3	4	0	0	1	0	1	23	0	0	0	1	2	0	0	0	2.15301	-1.89033	1.43695	-1.31551	0.188338	0.999974	LINC00487
ENSG00000173821	11739	12091	10817	11349	13322	16040	15931	16256	8973	9701	6183	9829	8974	9202	13705	11254	11402.8	-0.4826	0.102038	-4.7296	2.2496e-06	0.00155556	RNF213
ENSG00000236552	71	54	60	82	113	69	76	49	81	77	160	121	147	97	93	95	88.8308	0.593847	0.172956	3.43351	0.000595828	0.0818325	RPL13AP5
ENSG00000245205	12	2	4	9	3	7	8	2	13	13	9	12	16	18	10	8	8.97964	1.18788	0.440676	2.69559	0.00702647	0.374636	EEF1A1P4
ENSG00000231767	0	1	1	0	0	1	0	0	11	2	11	10	3	5	1	1	2.88562	3.41071	0.960929	3.54939	0.000386122	0.0624428	RPS27AP5
ENSG00000244331	1	0	0	0	0	0	0	0	4	2	7	5	9	5	1	1	2.15002	3.88878	1.11556	3.48594	0.000490407	0.0728455
ENSG00000202538	66	10	7	7	21	36	3	1	0	1	5	1	1	1	14	3	10.922	-2.46321	0.804726	-3.06093	0.00220647	0.181338	RNU4-2
ENSG00000213928	234	211	184	188	225	363	242	258	159	187	116	140	167	161	208	175	198.018	-0.528079	0.137026	-3.85386	0.000116269	0.0295132	IRF9
ENSG00000254911	29	68	54	71	32	60	56	34	19	33	35	42	24	14	15	31	37.9317	-0.932527	0.256879	-3.63022	0.000283181	0.0511589	SCARNA9
ENSG00000231528	6	7	2	1	5	6	2	17	0	1	1	0	4	1	3	2	3.5712	-1.91492	0.764143	-2.50597	0.0122116	0.488018	FAM225A
ENSG00000185507	1297	1008	915	469	529	1382	579	2070	864	780	643	412	409	477	606	572	800.654	-0.66494	0.1996	-3.33136	0.000864228	0.0999985	IRF7
ENSG00000214259	0	1	0	0	0	0	0	0	5	0	3	4	7	3	2	3	1.7195	3.73924	1.25079	2.9895	0.00279438	0.215708	RPL10AP12
ENSG00000235225	0	0	0	2	0	0	0	1	5	4	4	4	6	2	1	5	2.08685	3.38226	1.05539	3.20475	0.0013518	0.130325	RPL31P17
ENSG00000138496	1560	1268	1550	1138	1059	1290	2022	3214	904	1065	739	734	781	719	1907	1006	1288.74	-0.723361	0.163411	-4.42665	9.57086e-06	0.00479811	PARP9
ENSG00000138642	270	182	246	243	213	228	206	800	139	199	171	198	173	161	208	193	235.551	-0.555688	0.212314	-2.6173	0.00886292	0.420161	HERC6
ENSG00000002549	1128	1309	976	703	659	1733	1148	2259	689	750	668	496	540	578	1208	830	964.389	-0.727865	0.175789	-4.14056	3.46457e-05	0.0113894	LAP3
ENSG00000232176	1	0	0	0	4	0	0	0	3	2	7	4	5	1	5	3	2.14963	3.15989	1.07498	2.93948	0.00328762	0.238865	RPS6P10
ENSG00000100226	819	912	796	663	697	1259	642	1097	616	573	697	598	585	602	768	620	734.831	-0.416547	0.147841	-2.81753	0.00483941	0.302726	GTPBP1
ENSG00000285693	6	15	9	5	10	19	14	4	20	27	19	18	25	23	15	14	14.9436	1.05554	0.336549	3.13637	0.00171051	0.153816
ENSG00000242060	1	0	0	0	0	0	0	1	2	3	5	10	6	0	0	4	1.96291	2.9904	1.22299	2.44516	0.0144786	0.519016	RPS3AP49
ENSG00000059378	929	895	842	861	944	1313	961	1624	650	804	542	782	746	723	992	879	891.217	-0.438605	0.13043	-3.36277	0.000771638	0.0921051	PARP12
ENSG00000168062	32	37	50	17	18	43	72	91	17	29	19	7	9	9	41	24	31.6696	-1.22671	0.27144	-4.51925	6.2058e-06	0.00327487	BATF2
ENSG00000215835	0	0	0	0	0	0	0	0	4	0	4	1	4	0	0	1	0.85832	2.44288	2.16983	1.12584	0.260234		LOC284685
ENSG00000211672	26	4	39	0	0	2	0	5	2	0	41	1	0	0	0	0	7.36809	-1.91686	0.89241	-2.14796	0.031717	0.755609	IGLV4-3
ENSG00000196684	1002	968	1005	833	635	1406	676	1675	609	632	630	864	558	734	821	784	850.977	-0.49207	0.160919	-3.05787	0.00222918	0.181715	HSH2D
ENSG00000258521	25	26	9	2	8	24	10	13	4	7	3	3	7	0	11	5	9.668	-1.46398	0.546258	-2.68002	0.00736179	0.379501
ENSG00000108771	332	319	367	282	271	446	241	756	256	338	201	244	209	223	309	287	312.547	-0.476559	0.18737	-2.54341	0.0109777	0.470376	DHX58
ENSG00000230508	0	0	0	0	0	0	0	0	1	2	4	7	3	5	4	0	1.59819	3.77518	1.36322	2.76931	0.00561745	0.327461	RPL19P21
ENSG00000020577	227	199	70	123	116	201	176	414	109	122	44	66	90	81	184	116	143.867	-0.853937	0.200207	-4.26527	1.99662e-05	0.00851875	SAMD4A
ENSG00000185522	28	34	23	25	48	35	27	16	58	54	33	53	52	52	34	42	37.7596	0.699801	0.217967	3.21059	0.00132464	0.128323	LMNTD2
ENSG00000055332	1128	1009	1384	669	668	833	969	3017	724	937	605	746	786	799	792	724	971.03	-0.483332	0.221326	-2.1838	0.0289766	0.724525	EIF2AK2
ENSG00000177989	804	1422	843	463	556	1436	595	1160	654	837	521	287	445	317	732	610	718.761	-0.690226	0.20726	-3.33025	0.000867687	0.0999985	ODF3B
ENSG00000136816	315	303	394	298	229	342	266	548	240	280	265	263	167	208	262	253	284.905	-0.449803	0.141335	-3.18253	0.00145993	0.137446	TOR1B
ENSG00000154978	310	267	282	246	275	265	235	263	208	213	293	170	181	205	213	224	236.782	-0.341834	0.118356	-2.88819	0.00387465	0.263384	VOPP1
ENSG00000263069	101	121	87	76	180	172	111	130	82	68	64	68	56	84	108	85	98.0432	-0.640568	0.195575	-3.27531	0.00105547	0.110814	RNF213-AS1
ENSG00000198959	194	92	115	52	41	48	114	39	52	14	57	26	16	15	95	26	61.2581	-1.28717	0.260853	-4.93447	8.03685e-07	0.000700708	TGM2
ENSG00000187741	157	115	73	99	79	120	118	153	73	80	61	72	68	73	96	86	93.6958	-0.561362	0.156481	-3.58742	0.000333972	0.0558096	FANCA
ENSG00000188157	117	115	130	83	178	252	84	294	70	118	75	71	168	92	134	73	126.418	-0.573987	0.255217	-2.24902	0.0245112	0.672182	AGRN
ENSG00000125148	459	290	169	166	255	449	353	390	186	158	172	112	169	170	392	192	251.249	-0.704434	0.187612	-3.75474	0.000173524	0.0377232	MT2A
ENSG00000234498	1	1	1	2	1	0	2	0	6	6	2	4	10	2	8	3	3.00917	2.37316	0.782256	3.03373	0.0024155	0.192214	RPL13AP20
ENSG00000243680	0	0	0	0	1	0	0	0	0	2	9	3	6	3	1	5	1.84192	3.50181	1.22055	2.86904	0.00411717	0.273383
ENSG00000124256	475	347	486	472	425	729	485	1003	258	277	401	447	317	330	497	397	451.901	-0.555703	0.168689	-3.29425	0.000986856	0.10624	ZBP1
ENSG00000211973	97	17	7	14	13	18	7	227	4	5	3	5	10	5	16	22	28.9347	-1.72324	0.488916	-3.52461	0.000424104	0.0661508	IGHV1-69
ENSG00000242299	13	14	12	14	17	16	9	8	11	23	19	17	22	28	26	17	16.363	0.649039	0.302597	2.1449	0.0319611	0.755609	RPS18P5
ENSG00000086065	288	226	214	202	171	214	186	316	199	222	170	172	110	138	175	152	194.038	-0.443361	0.142981	-3.10085	0.00192968	0.166793	CHMP5
ENSG00000132274	3229	3088	3173	2770	2492	3149	3180	5793	2382	2853	1528	2192	2394	2221	3001	2924	2851.79	-0.448789	0.137368	-3.26704	0.00108677	0.113505	TRIM22
ENSG00000241431	0	1	0	0	0	0	0	0	3	2	8	2	1	2	4	1	1.47346	3.37978	1.23081	2.74599	0.00603288	0.34074	RPL37P6
ENSG00000140105	4873	5692	3395	1956	2494	3857	4211	4215	2443	2221	2881	1387	2067	1399	3840	2281	3026.98	-0.73176	0.165813	-4.41317	1.01866e-05	0.00498226	WARS1
ENSG00000140464	797	845	809	509	819	1198	891	1397	652	679	521	632	657	627	789	734	772.455	-0.415174	0.145283	-2.8577	0.0042673	0.280564	PML
ENSG00000225886	9	4	13	8	5	28	7	49	2	3	1	4	10	9	11	3	10.2227	-1.32226	0.563554	-2.34629	0.0189612	0.597845
ENSG00000244398	3	2	2	0	0	1	0	1	6	3	12	2	4	3	5	3	2.88691	2.21006	0.811271	2.7242	0.00644578	0.354129	RPL36AP37
ENSG00000179611	12	4	8	8	10	7	7	11	21	9	15	19	21	16	14	13	11.9877	0.938917	0.336434	2.79079	0.00525796	0.312903	DGKZP1
ENSG00000240231	0	0	0	0	1	0	0	0	0	3	8	6	1	2	6	0	1.65801	3.1494	1.40177	2.24672	0.0246577	0.672182
ENSG00000259369	0	0	0	0	0	0	0	0	0	2	3	2	3	1	0	0	0.675184	2.29716	2.34978	0.977605	0.32827
ENSG00000221963	2848	3037	2546	2587	2101	1673	3582	3747	2185	2017	1793	1771	1931	1831	2998	1927	2371.71	-0.407385	0.123819	-3.29016	0.00100132	0.10624	APOL6
ENSG00000279296	5	5	3	8	3	10	5	16	3	0	2	2	1	2	1	1	4.12408	-2.14049	0.678505	-3.15472	0.00160651	0.147777
ENSG00000197555	575	686	711	528	442	441	429	522	403	377	389	407	443	430	460	381	468.824	-0.379761	0.139875	-2.71499	0.00662774	0.359206	SIPA1L1
ENSG00000227097	4	2	0	0	0	1	0	0	5	1	9	3	9	3	5	1	2.64219	2.73981	1.02534	2.67211	0.00753763	0.384611
ENSG00000239413	0	2	0	0	0	0	0	0	1	4	5	3	4	3	3	1	1.59723	3.37139	1.1851	2.84482	0.00444364	0.288377
ENSG00000179639	123	105	117	267	67	147	126	92	369	214	225	335	204	212	117	133	175.329	0.799911	0.195332	4.09514	4.21918e-05	0.0130742	FCER1A
ENSG00000226380	9	11	10	10	7	14	13	16	7	4	2	6	7	8	2	5	8.0604	-1.17816	0.444089	-2.65299	0.00797815	0.397975
ENSG00000224415	1	2	0	2	0	0	2	1	3	8	4	7	7	1	6	2	2.82402	2.2995	0.816267	2.81709	0.0048461	0.302726
ENSG00000166803	24	6	7	6	8	9	3	8	1	3	7	4	1	2	6	0	5.85016	-1.63892	0.659851	-2.48376	0.0130002	0.496971	PCLAF
ENSG00000228502	11	8	7	4	14	9	12	8	15	21	13	20	27	19	12	11	12.9746	0.915028	0.349049	2.62149	0.00875467	0.418991
ENSG00000238025	6	5	4	3	4	6	6	28	1	2	3	4	2	2	3	3	5.04469	-1.35523	0.595286	-2.27661	0.0228097	0.651389	ZDHHC4P1
ENSG00000124762	987	1477	609	270	376	1849	249	833	371	363	719	302	607	510	314	305	624.515	-0.667669	0.373252	-1.78879	0.0736486	0.977118	CDKN1A
ENSG00000240238	0	1	0	0	0	0	0	0	0	1	4	2	0	3	0	0	0.676405	1.61115	2.39675	0.672222	0.501443		RPL21P117
ENSG00000173786	639	500	635	524	483	688	474	952	517	449	564	436	476	409	495	482	536.477	-0.326432	0.135761	-2.40446	0.0161966	0.552353	CNP
ENSG00000264281	0	0	0	0	0	0	0	0	3	1	7	1	2	1	1	3	1.16559	3.39072	1.40292	2.41691	0.015653
ENSG00000146677	7	5	5	12	19	10	7	8	18	9	27	22	17	17	14	21	13.401	1.03049	0.359403	2.86724	0.00414069	0.273807	RPL32P18
ENSG00000185339	93	121	250	82	85	185	78	347	66	60	181	46	85	47	72	123	118.116	-0.801351	0.219623	-3.64876	0.000263511	0.0495106	TCN2
ENSG00000228360	0	0	0	0	0	0	0	0	0	1	6	2	1	1	0	0	0.674799	2.02099	2.39434	0.844072	0.398629
ENSG00000237989	26	11	12	13	5	8	10	24	9	3	8	6	4	9	8	7	10.0278	-0.940678	0.400907	-2.34637	0.0189571	0.597845	LINC01679
ENSG00000166016	31	25	56	20	15	49	21	88	18	12	20	30	30	23	25	23	29.8946	-0.592661	0.338755	-1.74953	0.0801995	0.999974	ABTB2
ENSG00000116991	106	149	120	85	55	128	76	147	82	72	69	56	75	83	86	69	89.6872	-0.502303	0.198605	-2.52916	0.0114336	0.475678	SIPA1L2
ENSG00000173193	2518	3127	2781	2099	1787	1608	3149	5674	1774	2235	1215	1551	1691	1913	2568	2212	2330.57	-0.514289	0.168971	-3.04365	0.0023373	0.188233	PARP14
ENSG00000274576	33	10	62	20	5	19	11	40	3	10	9	10	4	2	16	3	15.8002	-1.71094	0.505469	-3.38486	0.000712156	0.0894683	IGHV2-70
ENSG00000233426	6	2	0	0	0	1	2	0	5	5	9	4	4	3	7	5	3.25697	2.55582	0.869244	2.94028	0.00327914	0.238865	EIF3FP3
ENSG00000132432	217	221	205	180	186	201	165	187	121	98	259	89	120	162	151	124	165.213	-0.542078	0.177173	-3.0596	0.00221634	0.181406	SEC61G
ENSG00000131979	991	1058	627	555	642	871	797	933	698	631	587	452	511	524	830	627	697.191	-0.406177	0.119347	-3.40334	0.000665666	0.0869107	GCH1
ENSG00000188282	72	102	52	28	35	100	66	167	37	73	34	27	41	30	62	39	59.3747	-0.736038	0.267802	-2.74844	0.005988	0.340162	RUFY4
ENSG00000213326	2	1	0	0	1	0	3	2	2	3	6	4	8	7	3	4	2.82793	2.19458	0.851264	2.57802	0.00993677	0.444146	RPS7P11
ENSG00000254325	19	27	6	14	18	40	31	23	8	9	4	12	14	20	15	15	16.9334	-0.852541	0.303512	-2.80892	0.0049708	0.305072
ENSG00000215381	0	0	0	0	0	0	0	0	0	0	2	2	4	1	2	0	0.675496	2.27575	2.35843	0.964943	0.334573
ENSG00000181894	47	35	62	55	62	52	70	32	66	66	64	86	99	84	67	45	60.9939	0.479194	0.178007	2.692	0.00710243	0.375539	ZNF329
ENSG00000165806	290	278	237	214	246	211	259	315	152	199	201	134	142	136	300	226	217.705	-0.501521	0.145419	-3.44879	0.000563102	0.0795203	CASP7
ENSG00000244722	0	0	0	0	0	0	0	0	1	0	1	2	0	4	1	0	0.554589	1.99735	2.55017	0.783222	0.433497		RPSAP29
ENSG00000242899	1	0	0	0	0	0	0	0	0	4	7	2	3	0	2	2	1.28845	3.06064	1.50867	2.02871	0.0424882	0.851164	RPL7P16
ENSG00000251593	10	5	5	3	2	0	0	0	9	7	13	11	9	10	9	10	6.33009	2.17032	0.66505	3.26339	0.00110087	0.113865
ENSG00000259045	0	0	1	0	0	0	0	0	0	1	4	1	5	1	2	2	1.0434	2.70088	1.44407	1.87032	0.0614391
ENSG00000267275	2	5	0	0	0	4	0	2	0	0	0	0	0	0	0	0	0.802095	-2.16762	2.60694	-0.831481	0.405702
ENSG00000159189	114	50	74	10	6	24	27	62	18	16	44	4	3	5	61	10	32.4777	-1.41256	0.404626	-3.49103	0.000481168	0.0720065	C1QC
ENSG00000230916	0	0	0	0	0	0	0	0	3	0	2	1	1	1	3	0	0.675584	2.45036	2.0469	1.19711	0.231263		MTCO1P53
ENSG00000134470	121	136	120	71	107	161	107	163	74	102	69	74	87	84	123	72	102.811	-0.515118	0.183538	-2.80661	0.00500664	0.306092	IL15RA
ENSG00000261557	1	0	0	0	3	0	0	0	3	5	5	1	8	3	4	3	2.21224	3.28857	1.03102	3.18964	0.00142451	0.134857
ENSG00000166710	51503	52186	45125	48746	44820	58759	48874	50228	38834	44259	49181	39622	38329	41185	47405	39664	45435.3	-0.245941	0.0935641	-2.62859	0.00857407	0.41812	B2M
ENSG00000172936	1912	2325	2246	1614	1425	2516	1607	2383	1652	1860	1840	1252	1315	1316	1390	1672	1742.05	-0.372256	0.107732	-3.4554	0.00054948	0.0787052	MYD88
ENSG00000137628	627	569	614	497	114	225	757	1415	338	416	291	276	217	307	500	359	462.403	-0.574456	0.246483	-2.33061	0.0197742	0.610647	DDX60
ENSG00000103978	403	321	416	375	351	336	369	372	299	296	378	300	298	291	327	333	336.045	-0.225988	0.0919024	-2.459	0.0139326	0.507996	TMEM87A
ENSG00000254759	1	0	0	1	3	0	0	1	8	1	7	2	5	3	2	4	2.33412	2.54987	0.932598	2.73416	0.00625401	0.348365	NAP1L1P1
ENSG00000283041	35	14	34	38	26	38	22	12	32	36	70	43	49	44	38	38	34.9829	0.719534	0.250023	2.87787	0.00400369	0.26762	LOC729998
ENSG00000173334	660	723	698	151	124	914	192	526	297	184	433	128	252	335	202	218	371.622	-0.73307	0.259971	-2.81981	0.00480518	0.302726	TRIB1
ENSG00000138670	327	577	182	129	93	479	115	254	162	141	267	92	165	158	106	120	207.246	-0.632063	0.275644	-2.29304	0.0218458	0.638592	RASGEF1B
ENSG00000166451	55	32	37	25	40	36	28	45	20	22	23	23	21	28	40	35	31.3792	-0.493569	0.253086	-1.9502	0.0511519	0.898441	CENPN
ENSG00000266853	0	3	0	1	3	3	4	2	0	0	0	0	0	0	1	0	1.04692	-2.62677	1.55636	-1.68776	0.0914576		ITM2BP1
ENSG00000235297	1	0	0	0	2	0	0	0	2	4	9	6	3	2	8	3	2.45654	3.61783	1.04696	3.45554	0.00054919	0.0787052
ENSG00000179044	18	26	12	3	9	36	12	33	9	12	12	2	4	1	19	9	13.3583	-1.12493	0.482992	-2.32909	0.0198545	0.610647	EXOC3L1
ENSG00000213293	0	1	0	0	0	0	0	0	0	1	2	1	4	2	0	3	0.8601	2.37697	1.69514	1.40223	0.160847		RPL28P5
ENSG00000152766	40	77	25	17	18	34	102	83	20	27	20	10	14	11	89	19	37.2642	-0.994612	0.277168	-3.58848	0.000332615	0.0558096	ANKRD22
ENSG00000164032	682	528	432	469	539	582	388	540	361	353	580	301	349	362	506	459	457.114	-0.364676	0.168607	-2.16287	0.0305512	0.744402	H2AZ1
ENSG00000162512	281	285	140	57	51	157	156	163	156	65	115	55	43	59	189	59	124.947	-0.773789	0.250935	-3.08363	0.00204493	0.172071	SDC3
ENSG00000240540	0	0	0	0	0	0	0	0	0	2	1	1	2	3	0	0	0.553998	2.07845	2.53001	0.821519	0.411351		RPL3P9
ENSG00000038210	268	271	233	215	145	132	202	391	173	193	173	132	122	136	204	189	195.456	-0.445661	0.148437	-3.00236	0.00267895	0.208221	PI4K2B
ENSG00000253549	3	2	1	3	4	6	2	2	3	8	8	8	6	9	7	8	4.92102	1.34855	0.548481	2.4587	0.0139442	0.507996
ENSG00000141574	1082	1557	1110	622	615	1288	827	1362	853	887	1064	386	517	515	776	737	873.246	-0.558528	0.151458	-3.68768	0.00022631	0.0458403	SECTM1
ENSG00000260037	0	0	0	0	0	0	0	0	1	4	3	3	1	2	3	1	1.10573	3.46354	1.40324	2.46825	0.0135775
ENSG00000230037	0	1	0	0	0	0	0	0	0	2	5	3	2	3	0	1	1.04441	2.60738	1.58222	1.64793	0.0993668
ENSG00000168961	963	1039	1047	679	681	1516	671	1746	765	702	1082	510	629	701	575	877	872.517	-0.46642	0.144258	-3.23323	0.001224	0.123339	LGALS9
ENSG00000225031	9	6	11	15	13	14	14	9	12	20	12	19	27	13	20	17	14.2005	0.612179	0.324117	1.88876	0.0589243	0.941489
ENSG00000204264	1526	1239	1275	1255	1580	1473	1272	1291	1099	1034	1503	811	966	935	1468	1146	1222.29	-0.310263	0.13647	-2.27349	0.0229965	0.653475	PSMB8
ENSG00000255642	5	4	6	2	6	4	8	2	12	8	14	11	10	12	7	6	7.19198	1.14662	0.453333	2.52932	0.0114285	0.475678
ENSG00000278881	9	12	5	4	11	10	9	9	3	4	1	8	3	0	0	1	5.47695	-2.16873	0.671757	-3.22844	0.00124469	0.124178
ENSG00000288393	0	5	0	7	4	7	4	2	0	0	2	0	1	1	1	1	2.15474	-1.98943	1.02069	-1.94911	0.0512828	0.898441
ENSG00000003096	1	3	1	1	1	0	1	1	6	9	6	1	3	5	1	4	2.70354	1.90607	0.790623	2.41085	0.0159153	0.54649	KLHL13
ENSG00000088340	15	3	4	1	11	9	6	19	0	0	6	3	5	2	7	3	5.788	-1.39467	0.686695	-2.03099	0.0422561	0.84821	FER1L4
ENSG00000225840	3	0	0	0	0	0	0	0	0	3	2	5	4	7	3	0	1.66232	3.31851	1.50973	2.19808	0.0279432	0.711916
ENSG00000264268	0	3	2	1	0	1	0	5	0	0	0	0	0	0	0	0	0.737865	-2.26717	2.30183	-0.984946	0.324651		MIR4767
ENSG00000235508	1	1	0	0	2	2	0	0	4	6	6	4	4	2	0	2	2.08918	2.22268	0.980425	2.26706	0.0233866	0.658667	RPS2P7
ENSG00000253720	56	44	35	31	109	120	87	81	23	39	19	56	47	37	46	24	52.5797	-0.903767	0.278077	-3.25007	0.00115378	0.118044
ENSG00000265415	21	14	12	5	9	14	2	8	3	3	7	2	4	7	6	5	7.51296	-1.10155	0.497074	-2.21607	0.0266868	0.6941
ENSG00000239809	0	1	0	0	0	0	0	0	0	0	6	1	4	1	0	0	0.797646	1.60126	2.30721	0.694027	0.487666
ENSG00000025708	3518	4845	4322	1884	2060	4845	2749	5737	2697	3326	3891	1257	1714	1611	2988	2849	3093.22	-0.54962	0.168654	-3.25887	0.00111857	0.115029	TYMP
ENSG00000196220	12	16	22	26	12	11	10	15	41	34	33	31	19	22	14	25	21.0733	0.817744	0.276017	2.96266	0.00304996	0.226522	SRGAP3
ENSG00000135047	300	305	141	69	72	185	155	335	113	138	177	46	41	56	161	142	149.85	-0.823144	0.226118	-3.64033	0.000272293	0.0500767	CTSL
ENSG00000164104	1659	1102	1371	1195	1009	1367	985	1531	955	932	1255	887	811	883	1267	965	1117.8	-0.359696	0.135022	-2.66398	0.00772219	0.391043	HMGB2
ENSG00000266598	2	1	0	0	1	4	3	0	0	0	0	0	1	0	0	0	0.740261	-1.94936	2.01869	-0.965658	0.334216
ENSG00000123416	306	163	205	200	170	215	151	191	179	138	190	122	97	139	187	163	173.219	-0.401522	0.155503	-2.58209	0.00982051	0.444146	TUBA1B
ENSG00000135094	26	25	13	6	4	11	3	8	5	4	8	3	8	3	1	3	8.06137	-1.34592	0.507181	-2.65372	0.00796098	0.397975	SDS
ENSG00000168394	2318	1861	2005	2049	2210	2398	2869	2571	1581	1688	1619	1405	1360	1344	2848	1811	1964.25	-0.452295	0.113246	-3.9939	6.49946e-05	0.0188889	TAP1
ENSG00000277443	1341	2252	1157	927	656	2174	849	2249	1150	1162	1345	626	799	859	923	1037	1200.04	-0.449944	0.192308	-2.33971	0.0192987	0.605628	MARCKS
ENSG00000234127	795	678	766	788	725	880	762	929	718	670	720	717	560	574	726	679	718.718	-0.240179	0.102314	-2.34747	0.0189014	0.597845	TRIM26
ENSG00000240853	3	2	1	0	7	8	7	3	0	2	1	0	1	0	3	0	2.34167	-2.12999	0.976333	-2.18162	0.0291376	0.726738	RN7SL328P
ENSG00000162772	412	1047	86	13	53	321	61	86	184	122	83	15	42	49	58	57	165.562	-0.984014	0.330246	-2.97964	0.00288584	0.218134	ATF3
ENSG00000188290	204	120	28	24	51	145	51	156	73	76	46	21	46	40	48	53	72.7853	-0.69694	0.274537	-2.5386	0.0111296	0.472892	HES4
ENSG00000285077	12	5	10	9	8	5	10	14	1	3	4	3	7	4	5	4	6.39643	-1.24119	0.493159	-2.51681	0.0118422	0.484636	ARHGAP11B
ENSG00000091651	37	22	13	18	41	34	31	39	15	9	13	13	24	18	33	19	23.3273	-0.716071	0.272644	-2.6264	0.0086294	0.418991	ORC6
ENSG00000225405	2	4	2	4	2	2	1	0	2	4	9	10	6	13	5	2	4.18266	1.57057	0.633358	2.47975	0.0131473	0.500775	RPS15AP17
ENSG00000100918	343	466	268	206	426	764	368	439	229	263	245	260	367	293	389	289	345.614	-0.419502	0.178651	-2.34816	0.0188664	0.597845	REC8
ENSG00000177374	225	194	81	32	92	93	87	39	88	45	61	51	44	50	68	57	80.4347	-0.643843	0.277185	-2.32279	0.0201905	0.617194	HIC1
ENSG00000197258	0	1	2	2	0	5	0	0	3	5	2	1	9	6	2	4	2.58398	2.07835	0.937332	2.21731	0.0266022	0.692798
ENSG00000228224	2	2	3	1	0	4	1	1	3	3	9	5	7	8	2	7	3.56622	1.68961	0.680345	2.48347	0.013011	0.496971	NACA4P
ENSG00000233830	1	0	0	0	0	0	0	0	0	1	4	4	4	2	5	3	1.47429	3.49869	1.31468	2.66124	0.00778531	0.393247
ENSG00000240376	12	12	4	12	12	9	8	7	18	11	17	13	23	9	20	15	12.4166	0.726342	0.357248	2.03316	0.0420362	0.847187	RPS8P8
ENSG00000252010	24	4	7	2	13	9	3	1	1	0	2	1	3	0	5	1	4.68425	-2.20526	0.779684	-2.8284	0.00467817	0.298793	SCARNA5
ENSG00000255450	0	0	0	0	0	0	0	0	2	0	2	1	2	3	2	0	0.738078	2.62391	1.97102	1.33124	0.183109		LOC401677
ENSG00000271858	7	4	6	10	13	11	7	6	9	12	13	14	17	18	12	10	10.3955	0.739469	0.357016	2.07125	0.0383358	0.814113	CYB561D2
ENSG00000156469	55	48	56	57	49	34	50	61	68	85	51	60	72	61	79	76	59.1372	0.425905	0.180014	2.36596	0.0179834	0.583917	MTERF3
ENSG00000242071	2	1	0	2	1	1	0	0	2	1	6	4	4	7	4	3	2.33744	2.22696	0.899422	2.47599	0.0132867	0.501768	RPL7AP6
ENSG00000115415	5465	5454	4379	3846	4551	3320	7867	6877	3160	3502	2881	2238	2976	1966	7320	2925	4226	-0.692856	0.1197	-5.78826	7.11207e-09	2.37697e-05	STAT1
ENSG00000163319	82	68	66	71	59	48	71	82	60	47	75	41	34	47	52	55	58.9047	-0.42816	0.18049	-2.3722	0.0176823	0.581285	MRPS18C
ENSG00000213269	1	0	0	0	0	0	0	0	5	0	4	2	1	2	0	2	1.04396	2.56267	1.56239	1.64023	0.100957		RPS6P26
ENSG00000224411	5	0	1	0	0	1	0	2	1	5	7	4	4	2	2	6	2.4579	2.43768	0.987947	2.46742	0.0136091	0.505376
ENSG00000243704	1	7	2	1	4	11	3	2	0	1	0	0	1	2	0	0	2.15894	-2.82912	0.972088	-2.91035	0.00361026	0.253134	RN7SL105P
ENSG00000243504	0	0	0	0	0	0	0	0	0	1	1	1	1	1	1	1	0.430131	2.15366	2.10395	1.02363	0.306011		RPS23P1
ENSG00000213178	0	0	0	0	1	0	0	0	1	2	1	4	2	3	0	2	0.983646	2.73347	1.46116	1.87075	0.0613802
ENSG00000157693	377	429	343	242	302	375	265	433	327	315	258	264	260	244	266	280	306.298	-0.304978	0.122144	-2.49687	0.0125293	0.490831	TMEM268
ENSG00000250303	6	13	10	12	17	7	16	8	13	17	15	22	24	23	18	10	14.2023	0.687053	0.320082	2.14649	0.0318336	0.755609	LINC02762
ENSG00000249502	9	15	8	3	5	17	9	25	5	6	4	3	4	7	5	2	7.81855	-1.18631	0.475127	-2.49683	0.0125309	0.490831
ENSG00000229754	805	393	224	344	116	281	246	652	281	340	273	348	122	101	183	122	297.138	-0.695097	0.265089	-2.62212	0.00873834	0.418991
ENSG00000121060	927	899	1082	833	880	1376	891	1598	817	876	763	784	916	971	852	919	946.354	-0.26827	0.11965	-2.24212	0.0249539	0.675009	TRIM25
ENSG00000243646	58	73	72	52	50	49	44	56	43	47	55	38	35	50	56	36	50.0596	-0.337692	0.189117	-1.78563	0.0741595	0.977999	IL10RB
ENSG00000260948	8	6	8	7	11	1	10	8	14	13	14	18	18	20	8	7	10.512	0.926366	0.432142	2.14366	0.0320602	0.755609
ENSG00000117983	3	15	7	4	17	7	7	9	6	2	1	2	1	4	4	0	5.47801	-1.85244	0.658449	-2.81334	0.00490291	0.303311	MUC5B
ENSG00000154736	0	10	9	23	4	3	12	0	31	17	22	17	10	19	7	22	12.6512	1.68579	0.620018	2.71894	0.0065492	0.357479	ADAMTS5
ENSG00000171848	525	153	221	123	164	178	145	570	120	60	206	70	47	46	253	89	182.743	-1.27579	0.307756	-4.14545	3.3914e-05	0.0113346	RRM2
ENSG00000240392	0	0	0	2	0	1	0	0	1	2	4	2	4	4	2	2	1.47538	2.89189	1.15417	2.50559	0.0122247	0.488018	RPL9P3
ENSG00000236534	0	1	0	0	0	0	0	0	2	0	4	0	1	3	0	1	0.737735	2.08483	2.03647	1.02375	0.305955		H3P36
ENSG00000182782	23	127	19	4	4	57	10	11	11	7	24	4	5	20	12	10	21.4286	-0.74556	0.463771	-1.6076	0.107922	0.999974	HCAR2
ENSG00000213363	1	1	0	0	3	0	0	0	0	1	8	7	3	3	11	0	2.33541	2.40299	1.18003	2.03638	0.0417125	0.842625	RPS3P6
ENSG00000162654	2245	2011	1528	1499	1779	1365	3086	1910	1163	1004	1044	986	782	731	2857	1179	1547.8	-0.752196	0.127221	-5.91251	3.36943e-09	1.66912e-05	GBP4
ENSG00000213087	2	1	3	1	0	0	2	0	2	5	8	2	6	3	4	6	2.76321	2.15429	0.833834	2.5836	0.00977748	0.444146
ENSG00000127423	16	6	3	7	3	11	7	6	2	0	5	2	4	1	8	0	4.98713	-1.71459	0.708315	-2.42066	0.0154923	0.537485	AUNIP
ENSG00000228318	5	6	6	0	0	7	0	11	0	5	0	1	1	0	0	0	2.58582	-2.32109	1.24665	-1.86187	0.0626213	0.953489
ENSG00000104951	26	55	40	25	20	52	34	63	30	24	60	18	7	21	21	18	31.61	-0.752062	0.302436	-2.48668	0.0128942	0.494392	IL4I1
ENSG00000214748	0	0	0	0	0	0	0	0	1	0	1	1	2	2	0	1	0.491883	2.14154	2.28332	0.937904	0.348294
ENSG00000162614	227	186	136	186	28	191	107	204	55	137	122	112	58	121	72	22	120.841	-0.817513	0.32289	-2.53186	0.0113458	0.475678	NEXN
ENSG00000128512	44	56	66	21	18	38	31	57	23	34	36	7	39	19	28	26	33.3877	-0.65346	0.283278	-2.30678	0.0210671	0.627725	DOCK4
ENSG00000164045	32	17	13	8	13	13	3	35	4	4	13	5	3	3	17	5	11.5704	-1.37301	0.541667	-2.53479	0.0112514	0.474888	CDC25A
ENSG00000184838	4	7	6	5	3	2	3	8	2	1	0	1	0	2	6	0	3.07531	-2.12217	0.862208	-2.46131	0.0138429	0.507811	PRR16
ENSG00000185885	1086	604	724	915	1355	1581	1511	2438	723	730	760	853	962	925	1223	906	1064.17	-0.420073	0.170744	-2.46025	0.0138839	0.507996	IFITM1
ENSG00000131127	154	143	224	188	136	74	290	156	251	270	157	284	263	259	244	241	204.903	0.596886	0.217437	2.74511	0.00604914	0.34074	ZNF141
ENSG00000224781	1	0	0	0	0	1	0	0	3	0	1	4	1	0	1	1	0.798424	1.82648	1.60222	1.13997	0.2543		EIF4A2P4
ENSG00000264653	1	5	0	3	9	6	8	2	0	0	0	3	0	2	1	2	2.58665	-2.0328	0.942953	-2.15579	0.0311004	0.751241	MIR5194
ENSG00000085840	85	31	31	17	27	27	16	56	15	14	23	16	19	10	34	13	26.7088	-0.902332	0.36664	-2.46108	0.0138519	0.507811	ORC1
ENSG00000163915	0	1	0	0	0	2	0	1	0	0	0	0	1	0	0	0	0.308394	-0.868838	3.04486	-0.285346	0.775379		IGF2BP2-AS1
ENSG00000189060	339	381	321	203	259	297	228	300	199	270	242	217	324	95	247	104	247.571	-0.530365	0.219776	-2.41321	0.0158126	0.54649	H1-0
ENSG00000220583	0	0	0	0	0	2	0	0	1	4	1	1	4	2	3	4	1.35279	3.11662	1.26468	2.46435	0.0137263	0.506533
ENSG00000236148	0	1	1	0	0	0	0	0	0	2	0	3	1	0	3	2	0.798026	1.81926	1.76108	1.03304	0.301584		RPL23AP37
ENSG00000135148	657	643	713	707	598	637	834	771	613	555	617	548	417	388	760	605	618.698	-0.326598	0.101534	-3.21662	0.00129709	0.127503	TRAFD1
ENSG00000286071	6	5	5	10	10	7	7	9	3	8	7	0	2	3	1	1	5.16729	-1.53943	0.649679	-2.36952	0.0178113	0.583611	LOC105373170
ENSG00000117228	1502	1542	905	888	722	563	2155	1643	682	774	522	414	340	301	1910	567	948.703	-0.968422	0.140857	-6.8752	6.19032e-12	1.24135e-07	GBP1
ENSG00000268222	1	0	1	0	2	1	1	0	3	1	6	5	1	3	3	5	2.02773	2.16472	0.944964	2.29079	0.0219754	0.640513
ENSG00000279106	10	16	9	2	6	10	7	12	12	2	2	2	6	3	1	0	6.15298	-1.63474	0.624382	-2.61817	0.00884016	0.420098
ENSG00000274422	19	14	14	32	23	16	111	57	6	7	13	14	8	17	17	20	23.8512	-1.23397	0.341633	-3.61198	0.000303865	0.0541805
ENSG00000143393	726	837	835	792	851	904	863	772	731	708	710	785	780	709	747	786	770.918	-0.145145	0.0855444	-1.69672	0.0897488	0.999974	PI4KB
ENSG00000118181	2758	2702	2492	3948	3929	3349	3037	2361	3305	3099	4836	4155	4840	3855	3551	3223	3408.85	0.329369	0.11057	2.97883	0.00289351	0.218134	RPS25
ENSG00000135476	84	34	32	22	30	30	22	78	26	15	30	8	10	13	41	24	30.705	-1.00393	0.323089	-3.1073	0.00188806	0.163902	ESPL1
ENSG00000141696	16	11	23	25	22	19	26	16	22	34	25	35	22	28	38	27	23.9143	0.553199	0.258072	2.14358	0.0320662	0.755609	P3H4
ENSG00000185201	1201	1426	995	758	983	2758	1545	1850	869	1078	943	950	832	1516	1107	1062	1223.32	-0.381487	0.137535	-2.77375	0.00554149	0.325429	IFITM2
ENSG00000240898	0	1	0	0	0	0	2	0	1	1	3	7	2	1	3	0	1.28896	2.28412	1.29766	1.76018	0.0783765	0.994737	RPL21P125
ENSG00000155974	13	10	6	15	13	10	11	16	11	16	16	25	24	14	14	18	14.2617	0.548529	0.314699	1.74303	0.0813289	0.999974	GRIP1
ENSG00000116005	164	137	177	183	154	101	172	159	234	204	224	278	168	199	188	200	180.83	0.443748	0.130891	3.3902	0.000698419	0.0892064	PCYOX1
ENSG00000013374	1019	1022	860	1049	1147	1028	1225	1001	851	857	910	893	842	737	1103	905	950.047	-0.238781	0.0927398	-2.57474	0.0100315	0.446033	NUB1
ENSG00000279390	3	5	2	1	0	1	4	1	1	0	0	1	2	0	0	0	1.29089	-2.15913	1.27365	-1.69523	0.0900322	0.999974
ENSG00000115525	570	645	502	485	507	563	542	726	450	479	509	442	352	405	493	568	506.62	-0.299728	0.100566	-2.98041	0.00287866	0.218134	ST3GAL5
ENSG00000160124	39	35	27	37	47	21	37	33	39	38	59	43	50	53	37	37	38.8593	0.368935	0.228792	1.61253	0.106846	0.999974	CCDC58
ENSG00000060656	3	4	9	3	3	8	5	15	1	1	4	2	2	3	5	2	4.30647	-1.26073	0.599114	-2.10432	0.0353502	0.791676	PTPRU
ENSG00000277654	17	7	13	15	12	20	22	11	16	18	27	15	15	30	25	23	17.5918	0.540775	0.295334	1.83106	0.0670914	0.96355	LOC440311
ENSG00000271500	3	4	6	0	2	8	1	4	0	0	0	2	2	2	0	0	2.09517	-2.50298	1.11037	-2.25419	0.024184	0.668172
ENSG00000137103	73	62	67	72	96	64	73	29	124	106	101	101	102	84	70	81	80.2263	0.546437	0.183694	2.97472	0.00293257	0.22025	TMEM8B
ENSG00000105402	579	593	559	461	456	840	408	781	433	422	533	396	436	420	470	509	510.351	-0.338475	0.139795	-2.42122	0.0154687	0.537485	NAPA
ENSG00000127564	93	31	32	20	20	30	20	76	10	13	26	10	14	12	43	20	28.9258	-1.05001	0.382992	-2.7416	0.00611404	0.343431	PKMYT1
ENSG00000171241	139	73	63	44	25	43	22	154	36	24	55	25	19	21	54	55	52.4095	-0.813082	0.31033	-2.62006	0.00879152	0.419753	SHCBP1
ENSG00000198900	1037	960	845	707	642	488	699	1044	736	615	884	544	468	455	602	587	695.528	-0.385356	0.119626	-3.22135	0.00127589	0.126037	TOP1
ENSG00000257452	1	3	0	1	2	2	2	7	0	0	1	2	0	0	0	0	1.29213	-2.55807	1.33755	-1.9125	0.055812	0.926937
ENSG00000155363	618	577	501	513	739	685	683	898	524	625	353	481	524	435	683	502	574.563	-0.341349	0.130378	-2.61816	0.00884064	0.420098	MOV10
ENSG00000258872	6	4	0	0	9	0	2	4	0	0	0	2	1	0	3	0	1.90928	-1.90682	1.34019	-1.4228	0.154794	0.999974
ENSG00000232368	0	2	0	0	0	2	0	0	2	2	13	2	4	3	3	3	2.21112	3.10861	1.0794	2.87994	0.00397749	0.26762
ENSG00000287299	7	5	7	2	1	3	5	30	2	4	3	1	0	3	4	4	4.98172	-1.20802	0.613865	-1.9679	0.0490797	0.889285	LOC101927741
ENSG00000177954	321	389	342	499	506	510	435	317	392	404	531	522	751	633	617	507	472.068	0.385607	0.111516	3.45786	0.000544494	0.0787052	RPS27
ENSG00000279544	7	8	9	9	14	1	5	7	1	4	2	4	9	2	2	5	5.47148	-1.09123	0.528489	-2.06481	0.0389406	0.820169
ENSG00000137801	1865	1908	2105	291	85	1327	64	151	840	502	237	375	1062	357	101	72	697.859	-0.737247	0.606192	-1.2162	0.22391	0.999974	THBS1
ENSG00000216490	215	983	131	39	59	249	76	148	176	81	215	33	76	62	81	103	167.754	-0.606013	0.45401	-1.3348	0.181941	0.999974	IFI30
ENSG00000260293	1	2	4	0	7	6	4	2	0	0	1	2	0	1	0	2	1.97094	-2.17323	1.06575	-2.03915	0.0414356	0.840999
ENSG00000008130	1445	1676	1606	1256	1149	1774	1364	1751	1338	1331	1385	1119	912	1163	1307	1507	1358.11	-0.258268	0.089707	-2.87901	0.00398922	0.26762	NADK
ENSG00000111737	696	801	751	721	724	814	662	695	744	661	709	558	615	628	647	627	679.749	-0.180879	0.0921956	-1.96191	0.0497733	0.894358	RAB35
ENSG00000184661	51	25	17	17	11	7	8	40	13	4	17	6	5	2	19	12	15.623	-1.17729	0.431084	-2.73099	0.00631435	0.349784	CDCA2
ENSG00000283849	3	8	3	0	1	9	2	6	6	1	1	0	2	1	0	0	2.64795	-1.73269	0.939281	-1.8447	0.0650817	0.956806
ENSG00000164054	1492	1321	1901	1601	1776	2250	1760	2138	1408	1435	1934	1566	1357	1519	1533	1415	1624.06	-0.218107	0.111758	-1.9516	0.0509853	0.897636	SHISA5
ENSG00000219023	0	0	0	0	0	0	0	0	1	0	0	1	5	2	1	0	0.61486	2.01101	2.46663	0.815286	0.414909		RPS15AP19
ENSG00000227770	0	0	0	0	0	0	0	0	2	0	2	2	1	0	0	2	0.551783	2.12543	2.52675	0.841172	0.400252		RPL7P12
ENSG00000204370	162	163	163	134	115	170	146	152	146	158	139	93	81	95	127	141	134.367	-0.321845	0.137331	-2.34357	0.0191001	0.601279	SDHD
ENSG00000213527	0	0	0	0	0	0	0	0	2	0	1	2	0	4	0	0	0.554407	1.82692	2.9888	0.611255	0.541031		RPS12P25
ENSG00000211669	737	8	95	63	17	81	31	341	47	4	73	52	2	22	76	44	104.299	-1.51381	0.563137	-2.68818	0.00718433	0.375539	IGLV3-10
ENSG00000090447	140	171	146	156	222	138	154	119	184	198	226	223	224	152	187	164	172.379	0.326374	0.121333	2.6899	0.00714731	0.375539	TFAP4
ENSG00000100911	1437	1427	1146	972	1165	1556	1250	1402	1070	931	1337	677	949	771	1514	988	1143.55	-0.362758	0.147858	-2.45341	0.0141507	0.512211	PSME2
ENSG00000230201	4	4	3	1	10	14	5	8	0	2	3	2	5	3	1	4	4.25123	-1.2535	0.623301	-2.01107	0.0443178	0.86282
ENSG00000011426	46	32	22	11	10	6	6	49	19	5	16	8	8	8	17	6	16.5456	-0.813975	0.453635	-1.79434	0.0727591	0.973991	ANLN
ENSG00000124721	14	14	25	17	4	8	7	24	5	1	8	7	2	8	8	9	9.89814	-1.21476	0.439965	-2.76104	0.00576174	0.333931	DNAH8
ENSG00000182168	5	3	1	0	0	1	0	0	0	0	1	0	1	0	0	0	0.739238	-1.1379	2.07419	-0.548597	0.583282		UNC5C
ENSG00000204103	1152	4663	1796	396	467	3958	425	1984	1008	1002	1836	311	1242	825	664	1036	1401.18	-0.475165	0.417638	-1.13774	0.255228	0.999974	MAFB
ENSG00000211962	242	73	303	63	50	143	73	465	56	29	233	34	16	17	62	72	118.734	-1.5303	0.294387	-5.19825	2.01176e-07	0.000288156	IGHV1-46
ENSG00000004468	1072	647	655	463	614	525	1144	1430	385	276	504	335	240	220	1190	420	622.394	-0.988488	0.195636	-5.05268	4.3565e-07	0.000513887	CD38
ENSG00000205710	11	7	1	5	6	14	4	8	4	2	5	5	4	2	5	2	5.23428	-0.829982	0.582603	-1.42461	0.15427	0.999974	C17orf107
ENSG00000106809	5	6	1	9	7	3	2	2	2	0	2	3	0	0	0	4	2.82914	-2.01476	0.903751	-2.22933	0.025792	0.680534	OGN
ENSG00000176349	2	4	1	1	5	4	6	1	2	0	0	1	2	0	0	0	1.78504	-2.40381	1.07399	-2.23821	0.0252076	0.675009
ENSG00000243199	2	0	0	1	0	0	0	0	5	0	1	1	6	5	2	4	1.66043	2.76123	1.20288	2.29552	0.0217035	0.636287	RPL6P10
ENSG00000265399	9	6	1	6	6	4	3	6	3	11	8	7	16	9	6	14	7.07137	0.859631	0.491645	1.74848	0.0803811	0.999974
ENSG00000076382	112	57	55	57	71	59	36	93	51	27	53	41	46	46	63	43	55.9889	-0.515341	0.235731	-2.18614	0.0288055	0.723854	SPAG5
ENSG00000178999	65	36	38	22	37	36	22	55	30	16	41	22	11	14	33	17	30.4518	-0.790808	0.308888	-2.56018	0.0104618	0.454092	AURKB
ENSG00000255967	0	0	0	0	0	0	0	0	0	2	2	1	1	0	2	0	0.490949	1.99118	2.64029	0.754152	0.450758
ENSG00000269821	133	163	82	143	73	55	90	128	83	102	63	62	36	61	62	61	85.898	-0.686432	0.178362	-3.84854	0.000118822	0.0297842	KCNQ1OT1
ENSG00000138778	209	107	112	132	23	61	100	166	45	42	91	40	27	48	83	63	82.9585	-0.942421	0.261497	-3.60395	0.000313416	0.0541805	CENPE
ENSG00000172432	555	570	678	562	523	711	536	659	546	626	495	518	432	486	576	541	554.355	-0.185989	0.111505	-1.66798	0.0953194	0.999974	GTPBP2
ENSG00000075218	78	20	34	26	40	28	24	71	23	11	35	7	12	14	36	24	29.7191	-1.01178	0.321243	-3.14958	0.00163507	0.149319	GTSE1
ENSG00000178464	17	12	7	12	9	14	14	6	13	15	27	21	23	17	14	12	14.3255	0.642127	0.346736	1.85192	0.0640377	0.956806	RPL10P16
ENSG00000263001	269	298	262	270	325	258	310	306	362	373	342	377	301	313	301	342	307.965	0.235202	0.110861	2.1216	0.0338716	0.780554	GTF2I
ENSG00000274286	2	10	0	0	0	18	0	1	0	0	0	1	3	1	0	0	2.22369	-1.4594	1.47113	-0.992025	0.321185	0.999974	ADRA2B
ENSG00000240509	2	0	0	0	0	0	0	0	1	1	1	2	4	3	1	4	1.16838	2.93014	1.33683	2.19185	0.0283904	0.717924	RPL34P18
ENSG00000123612	23	8	13	18	11	6	32	22	16	30	14	27	41	34	29	33	21.9469	0.815418	0.358949	2.27168	0.0231057	0.6543	ACVR1C
ENSG00000157796	92	87	98	130	79	52	88	103	116	100	82	126	128	134	119	117	101.497	0.353427	0.183494	1.92609	0.0540931	0.914287	WDR19
ENSG00000185641	2	0	0	1	0	0	3	1	3	5	7	2	3	5	0	4	2.21205	2.42547	1.08667	2.23202	0.0256136	0.679405
ENSG00000240065	1872	1534	1522	1472	1464	1565	1475	1622	1130	1277	1961	863	863	969	1722	1209	1384.93	-0.385697	0.153433	-2.51378	0.0119446	0.485852	PSMB9
ENSG00000108106	161	129	77	64	94	156	74	130	76	59	127	36	63	93	98	69	92.6898	-0.526467	0.229461	-2.29436	0.0217696	0.637292	UBE2S
ENSG00000203804	42	61	46	17	28	79	29	36	22	42	19	17	22	31	12	28	32.688	-0.775178	0.241191	-3.21396	0.00130917	0.128062	ADAMTSL4-AS1
ENSG00000235415	0	0	0	0	0	0	0	0	0	0	1	1	4	1	1	0	0.491448	1.84102	2.66852	0.689906	0.490253		LOC105372672
ENSG00000272512	22	14	0	0	0	10	0	3	2	3	2	0	0	0	0	0	3.454	-1.73728	2.0899	-0.831273	0.405819	0.999974
ENSG00000120832	51	30	43	79	74	26	51	57	68	80	56	78	79	68	79	80	61.4092	0.573278	0.207353	2.76475	0.00569668	0.331118	MTERF2
ENSG00000198176	586	517	500	415	511	584	398	547	422	424	459	375	398	398	474	420	456.906	-0.263078	0.114135	-2.30497	0.0211682	0.628868	TFDP1
ENSG00000124201	1020	1068	1097	991	1133	1279	1145	1525	969	1044	916	1020	1055	827	986	1032	1052.04	-0.232409	0.106893	-2.17422	0.0296887	0.731403	ZNFX1
ENSG00000134690	63	25	37	28	26	35	28	49	21	21	38	20	15	11	32	15	28.5407	-0.767997	0.294282	-2.60973	0.00906137	0.42455	CDCA8
ENSG00000100220	461	479	481	411	415	435	390	593	441	405	463	338	278	304	408	396	411.865	-0.283656	0.115017	-2.46621	0.0136551	0.505634	RTCB
ENSG00000165185	51	120	139	62	70	97	67	242	53	90	67	72	123	69	59	53	88.1748	-0.401281	0.270814	-1.48176	0.138404	0.999974	KIAA1958
ENSG00000278831	16	13	13	17	20	24	12	7	7	8	8	10	7	5	8	12	11.5073	-0.875374	0.384718	-2.27537	0.022884	0.651837
ENSG00000224631	6	3	4	3	12	7	2	0	6	13	19	7	8	5	6	11	6.88506	1.16633	0.568641	2.05109	0.0402586	0.828855	RPS27AP16
ENSG00000135945	350	376	316	352	339	220	357	338	366	372	320	390	449	395	412	392	353.151	0.230494	0.12055	1.91203	0.0558728	0.926937	REV1
ENSG00000240382	70	26	60	20	16	6	10	107	7	14	51	10	4	7	6	8	25.9441	-1.45477	0.428555	-3.39459	0.000687311	0.0883503	IGKV1-17
ENSG00000224295	2	2	0	2	1	1	1	2	0	0	0	2	0	0	0	0	0.79987	-2.25231	1.55664	-1.44691	0.147922
ENSG00000240409	0	2	0	0	2	6	2	0	0	7	11	4	6	4	3	2	3.01319	1.90048	0.897068	2.11854	0.0341292	0.780554	MTATP8P1
ENSG00000007968	363	196	187	126	122	154	116	374	144	102	240	117	70	91	157	147	166.433	-0.569331	0.221783	-2.56706	0.0102566	0.451773	E2F2
ENSG00000134574	377	411	310	343	471	495	437	465	293	334	261	359	364	329	421	321	368.543	-0.302749	0.110006	-2.75211	0.00592135	0.338293	DDB2
ENSG00000159147	68	66	45	58	56	50	54	65	53	35	41	45	45	50	41	45	50.2512	-0.380416	0.1795	-2.11931	0.034064	0.780554	DONSON
ENSG00000171132	182	225	189	151	123	212	150	191	124	123	111	170	170	165	137	150	158.267	-0.303659	0.167789	-1.80977	0.070332	0.969991	PRKCE
ENSG00000211955	174	41	138	31	48	99	27	354	24	20	117	29	16	33	50	56	77.3388	-1.16266	0.350559	-3.3166	0.000911212	0.102644	IGHV3-33
ENSG00000108950	63	48	34	8	22	24	21	60	18	35	19	15	6	5	35	25	26.9423	-0.845035	0.358946	-2.35421	0.018562	0.596302	FAM20A
ENSG00000153391	69	70	80	71	50	68	53	58	51	49	64	52	47	53	58	38	57.254	-0.334498	0.168665	-1.98321	0.0473435	0.87987	INO80C
ENSG00000200795	15	2	0	0	2	4	0	0	0	0	0	0	1	0	3	0	1.66702	-1.5414	2.99248	-0.515092	0.606489	0.999974	RNU4-1
ENSG00000263934	27	12	17	9	19	12	25	11	0	5	8	6	7	6	13	6	11.2602	-1.39164	0.447162	-3.11217	0.00185719	0.162192
ENSG00000137154	7815	7446	7323	11318	10198	9078	9400	6025	9362	8273	14386	11196	12477	9947	9885	9147	9423.52	0.304335	0.122093	2.49265	0.0126793	0.493557	RPS6
ENSG00000235865	4	3	1	5	5	7	9	10	0	2	5	2	2	3	4	3	3.99969	-1.08357	0.641755	-1.68845	0.0913247	0.999974	GSN-AS1
ENSG00000145386	133	55	78	48	31	30	41	124	29	18	67	26	16	15	54	43	49.6873	-0.999024	0.280669	-3.55943	0.000371654	0.0610884	CCNA2
ENSG00000271370	0	1	0	0	2	1	2	3	0	0	0	1	0	0	0	0	0.615473	-1.93447	2.14771	-0.900714	0.36774
ENSG00000130303	927	887	940	755	643	1147	715	1266	733	754	1340	478	566	577	780	618	807.233	-0.353565	0.171143	-2.0659	0.0388375	0.819798	BST2
ENSG00000133216	31	37	140	23	28	81	12	301	63	54	73	27	38	18	18	63	61.9032	-0.32042	0.358858	-0.892888	0.371917	0.999974	EPHB2
ENSG00000177350	0	2	0	1	0	0	0	0	1	3	2	2	4	4	7	1	1.6601	2.94181	1.1408	2.57873	0.00991633	0.444146	RPL13AP3
ENSG00000213939	0	0	1	0	1	0	0	0	0	4	2	3	5	2	1	0	1.16723	2.33718	1.38839	1.68338	0.0923024	0.999974	RPS12P29
ENSG00000162711	434	968	482	261	226	1088	231	452	490	382	398	187	510	267	231	233	420.948	-0.471657	0.264311	-1.78448	0.0743454	0.977999	NLRP3
ENSG00000164362	3	4	5	1	8	4	0	9	0	1	4	1	3	0	1	0	2.70758	-1.86974	0.900149	-2.07714	0.0377886	0.810435	TERT
ENSG00000186806	10	7	15	8	9	8	5	20	7	2	6	7	8	8	5	5	7.99579	-0.732365	0.434523	-1.68545	0.0919026	0.999974	VSIG10L
ENSG00000233093	26	8	15	13	18	11	14	7	33	36	17	21	13	19	22	18	17.8919	0.687113	0.327064	2.10085	0.0356538	0.793877	LINC00892
ENSG00000272669	24	16	18	17	12	28	15	33	5	15	15	8	24	18	11	15	16.8604	-0.58734	0.351108	-1.67282	0.0943628	0.999974
ENSG00000232587	24	10	6	32	8	10	22	22	24	27	31	39	64	43	40	24	26.1871	1.20619	0.35818	3.36755	0.000758398	0.0921051	EEF1A1P3
ENSG00000235582	0	1	0	0	0	0	0	0	0	0	1	3	1	1	0	0	0.429979	1.26112	2.81686	0.447702	0.654368		RPL24P5
ENSG00000213866	2	2	0	2	1	1	0	0	8	6	3	6	7	3	6	5	3.19458	2.61287	0.788182	3.31506	0.00091624	0.102644
ENSG00000214362	0	0	0	0	1	0	0	2	0	4	4	4	4	3	2	0	1.47489	2.79848	1.36388	2.05185	0.040184	0.828372	RPS3AP36
ENSG00000211653	814	340	566	238	174	280	77	1390	96	82	507	119	36	92	171	214	319.609	-1.5204	0.451042	-3.37087	0.000749304	0.0921051	IGLV1-40
ENSG00000111247	56	23	25	23	16	7	17	47	22	8	22	17	7	11	18	14	20.478	-0.74542	0.327899	-2.27332	0.0230067	0.653475	RAD51AP1
ENSG00000179588	233	204	219	183	288	262	220	194	288	332	270	409	209	301	263	292	256.251	0.379562	0.16423	2.31116	0.0208239	0.625728	ZFPM1
ENSG00000120948	516	526	486	699	608	475	578	548	628	635	587	607	760	621	612	615	584.152	0.194345	0.0975499	1.99227	0.0463418	0.872316	TARDBP
ENSG00000122643	422	413	254	360	191	339	209	507	195	337	235	301	215	300	249	178	289.432	-0.378545	0.193829	-1.95298	0.050822	0.897347	NT5C3A
ENSG00000214872	24	21	33	17	53	65	36	50	16	23	12	23	35	14	33	24	29.4799	-0.683248	0.303242	-2.25315	0.02425	0.668172	SMTNL1
ENSG00000243663	0	0	1	0	0	2	0	0	2	2	4	5	3	1	1	0	1.2898	2.48235	1.30051	1.90876	0.0562934	0.929095	RPS4XP14
ENSG00000279981	20	24	10	30	18	8	15	16	8	9	15	15	12	8	9	4	13.5872	-0.805	0.357803	-2.24984	0.0244589	0.671882
ENSG00000092010	2183	2141	1824	1917	2158	2495	2228	2083	1712	1628	2485	1437	1793	1505	2266	1687	1939.9	-0.252743	0.128739	-1.96322	0.0496201	0.892405	PSME1
ENSG00000122877	893	337	97	17	10	208	37	16	121	70	199	5	35	21	18	8	128.904	-1.26962	0.566273	-2.24206	0.0249572	0.675009	EGR2
ENSG00000143344	64	55	73	16	21	44	19	143	67	67	58	23	34	22	22	29	46.5414	-0.233666	0.308594	-0.757198	0.448931	0.999974	RGL1
ENSG00000151364	1	0	0	0	1	1	0	8	0	0	0	0	0	0	0	0	0.677569	-1.53621	2.81626	-0.545479	0.585424		KCTD14
ENSG00000115267	420	348	450	386	193	167	404	1007	356	340	246	226	269	190	383	321	350.728	-0.373592	0.206984	-1.80494	0.0710847	0.970386	IFIH1
ENSG00000099194	107	53	46	56	114	90	79	106	50	60	44	53	44	73	65	59	67.6403	-0.493216	0.209547	-2.35373	0.0185863	0.596302	SCD
ENSG00000260417	7	7	2	4	10	18	6	6	2	5	2	5	4	2	4	2	5.29812	-1.09469	0.55293	-1.9798	0.0477263	0.883558
ENSG00000131165	724	653	677	557	650	672	598	593	591	551	726	495	493	537	553	598	594.572	-0.181273	0.0951248	-1.90563	0.0566977	0.93117	CHMP1A
ENSG00000225492	23	28	7	6	15	9	64	48	5	11	5	6	5	6	46	15	18.386	-1.08372	0.34337	-3.15613	0.00159876	0.147777	GBP1P1
ENSG00000164087	44	41	25	16	19	20	25	27	26	10	30	9	14	8	18	12	21.1548	-0.820407	0.304896	-2.69078	0.00712859	0.375539	POC1A
ENSG00000211937	354	95	407	77	76	45	36	318	39	59	118	99	32	24	130	54	120.686	-1.06937	0.502486	-2.12816	0.0333237	0.774323	IGHV2-5
ENSG00000105048	20	15	36	22	17	75	10	33	35	5	36	11	39	7	14	17	24.1194	-0.478547	0.428279	-1.11737	0.263835	0.999974	TNNT1
ENSG00000231167	1	0	2	1	4	0	0	1	5	3	4	1	7	5	3	6	2.64305	2.19346	0.84624	2.592	0.00954196	0.43786
ENSG00000196230	1524	1053	1044	1333	1136	1128	998	1304	935	889	1316	930	797	748	1076	884	1051.29	-0.340405	0.135922	-2.50441	0.0122655	0.488018	TUBB
ENSG00000196550	6	3	2	1	0	2	0	2	2	1	1	1	0	1	1	0	1.4161	-0.946437	1.02525	-0.92313	0.355939	0.999974	FAM72A
ENSG00000243649	5	4	0	0	3	1	4	7	0	0	2	1	0	0	4	0	1.90776	-2.21655	1.27816	-1.73418	0.0828869	0.999974	CFB
ENSG00000268056	3	13	1	0	4	9	4	3	2	2	1	3	2	0	0	4	3.13964	-1.21104	0.861585	-1.4056	0.159843	0.999974
ENSG00000141664	472	534	562	466	342	564	524	1017	379	402	323	411	607	556	448	436	494.69	-0.298997	0.185513	-1.61173	0.10702	0.999974	ZCCHC2
ENSG00000176183	0	0	2	0	0	0	0	0	1	0	4	2	4	0	3	0	0.981358	2.0521	1.81457	1.1309	0.258097
ENSG00000226642	0	0	0	0	0	0	0	0	0	1	2	1	1	0	0	2	0.429241	1.85365	2.77445	0.668115	0.50406		ACTG1P12
ENSG00000141497	92	75	48	38	33	81	18	32	43	36	26	26	35	33	22	32	41.2412	-0.605068	0.241418	-2.50631	0.0121998	0.488018	ZMYND15
ENSG00000106462	366	285	225	240	220	191	215	302	212	176	206	132	149	155	274	189	217.534	-0.461415	0.155323	-2.97068	0.00297143	0.222336	EZH2
ENSG00000182054	1202	941	859	790	1041	1037	984	1068	749	688	1118	673	655	702	1040	807	882.872	-0.321336	0.137551	-2.33611	0.0194854	0.6081	IDH2
ENSG00000215899	0	0	0	0	0	0	0	1	0	3	3	2	3	0	0	4	0.981503	2.35038	1.77953	1.32079	0.186573		LOC441880
ENSG00000270388	0	1	0	0	0	0	0	0	1	0	1	6	1	1	0	0	0.675213	1.65988	2.12688	0.78043	0.435138		MTCO3P22
ENSG00000259125	0	0	0	1	0	5	2	0	0	0	0	0	0	0	0	0	0.494129	-1.35145	3.0365	-0.445068	0.656271		LRP1-AS
ENSG00000111424	267	297	276	126	80	213	125	278	201	166	245	121	67	86	118	157	173.577	-0.499776	0.165654	-3.01699	0.00255297	0.200733	VDR
ENSG00000235790	1	2	0	0	0	6	3	1	0	0	0	1	0	0	0	0	0.863753	-2.12243	1.94545	-1.09097	0.275286
ENSG00000215093	3	1	1	1	3	3	2	0	3	5	11	6	4	3	4	4	3.31854	1.54165	0.707628	2.17862	0.0293597	0.727867
ENSG00000227939	9	5	5	12	7	4	5	4	7	11	17	6	17	14	17	6	8.97638	0.878723	0.448865	1.95766	0.0502703	0.896907	RPL3P2
ENSG00000259917	1	2	3	1	2	3	2	2	3	7	6	5	9	6	12	3	4.11896	1.62706	0.602861	2.6989	0.00695689	0.373012
ENSG00000176890	127	42	45	35	68	60	29	99	32	18	46	19	29	12	67	34	46.8966	-1.0108	0.335215	-3.01539	0.00256647	0.200733	TYMS
ENSG00000249936	0	1	0	2	1	2	0	0	7	3	9	2	6	2	0	3	2.33324	2.26838	0.996028	2.27742	0.0227609	0.651105
ENSG00000131042	2306	2953	2025	1045	1416	1776	1425	2584	1875	1571	1574	1024	1544	857	1509	1842	1680.34	-0.368838	0.148231	-2.48826	0.0128371	0.493916	LILRB2
ENSG00000188460	3	0	0	0	1	1	0	0	2	1	2	6	1	1	6	6	1.84385	2.49758	1.12305	2.22393	0.0261529	0.684654
ENSG00000227583	0	1	0	0	0	0	0	0	1	0	2	1	3	0	1	1	0.61351	2.07432	1.90488	1.08895	0.276176		RPS3AP37
ENSG00000081019	315	343	409	495	326	243	399	355	429	431	466	481	485	518	409	411	400.491	0.348069	0.136454	2.55081	0.0107472	0.463471	RSBN1
ENSG00000133313	1453	1100	1127	1170	1276	1395	1196	1402	1234	1046	1138	989	989	982	1210	1190	1162.25	-0.206733	0.09316	-2.21912	0.0264786	0.691066	CNDP2
ENSG00000207721	1	0	0	0	0	0	4	0	1	4	4	6	4	2	6	1	2.02664	3.04337	1.09421	2.78134	0.00541345	0.319282	MIR186
ENSG00000105887	3082	2825	2454	2674	1798	2003	2159	2286	2311	2348	2085	1927	1702	1953	1970	2157	2197.32	-0.218455	0.0861579	-2.53552	0.0112281	0.474888	MTPN
ENSG00000224907	0	0	0	0	0	0	0	0	0	0	1	1	1	0	2	0	0.306904	1.42639	3.04423	0.468555	0.639388		RPL21P91
ENSG00000237749	0	0	0	0	0	0	0	0	0	0	1	3	1	0	3	3	0.675057	2.25173	2.35675	0.955437	0.339357
ENSG00000115956	2949	4099	2748	3083	2745	4208	3202	2864	2828	2862	3237	2364	2219	2290	2753	2632	2895.79	-0.283882	0.12388	-2.29159	0.0219295	0.640106	PLEK
ENSG00000117266	59	38	46	39	46	58	37	66	39	51	47	29	34	35	36	21	41.8935	-0.421487	0.239836	-1.7574	0.0788504	0.994912	CDK18
ENSG00000156395	0	2	2	6	3	2	7	1	3	5	3	9	15	3	15	2	4.79146	1.2735	0.588237	2.16495	0.0303916	0.742557	SORCS3
ENSG00000161654	38	44	30	39	52	54	41	50	26	34	37	37	44	31	35	33	38.4457	-0.325674	0.204596	-1.59179	0.111431	0.999974	LSM12
ENSG00000243746	3	3	1	2	1	3	1	0	7	6	6	2	4	3	7	1	3.07375	1.38111	0.701924	1.9676	0.0491141	0.889285	EEF1A1P10
ENSG00000141858	282	229	263	248	360	310	249	253	384	268	402	304	429	324	320	302	302.972	0.311483	0.102006	3.05358	0.00226132	0.183588	SAMD1
ENSG00000196396	1323	1188	1081	1044	1004	1218	841	957	932	915	1001	831	926	877	873	869	976.739	-0.253277	0.0975161	-2.59728	0.00939652	0.433094	PTPN1
ENSG00000239503	17	18	10	9	21	28	22	16	6	5	4	7	14	20	9	14	13.548	-0.902971	0.341975	-2.64046	0.00827933	0.409939
ENSG00000186468	2922	2633	2378	4080	3518	2766	2598	1901	3553	2994	4125	3539	4072	3471	3253	3342	3144.6	0.338317	0.124145	2.72518	0.00642664	0.354129	RPS23
ENSG00000163823	496	1070	1023	250	145	824	190	1034	641	595	751	129	235	167	164	321	494.037	-0.670907	0.266146	-2.52082	0.0117082	0.482102	CCR1
ENSG00000164136	167	314	158	141	96	125	184	310	89	118	132	73	166	156	200	132	157.496	-0.447902	0.238898	-1.87486	0.0608113	0.945848	IL15
ENSG00000236468	0	1	0	1	1	1	0	0	2	3	4	5	4	3	6	1	1.96659	2.75067	0.985851	2.79015	0.00526842	0.312903	LOC100421840
ENSG00000249784	2	1	0	1	0	2	4	3	0	0	0	0	0	0	0	0	0.800323	-2.64966	1.92588	-1.37582	0.168878		SCARNA22
ENSG00000270972	7	6	1	2	4	19	4	3	0	7	1	3	2	3	0	1	3.88545	-1.49223	0.745185	-2.0025	0.0452309	0.870456
ENSG00000187116	912	1091	1152	499	356	664	402	815	646	383	931	406	475	274	492	528	616.357	-0.477428	0.200686	-2.37898	0.0173604	0.577327	LILRA5
ENSG00000099834	14	20	4	4	17	17	13	11	10	10	8	10	5	9	4	1	9.66483	-0.809265	0.473817	-1.70797	0.0876419	0.999974	CDHR5
ENSG00000107201	454	343	579	539	272	302	529	954	344	375	315	373	243	275	450	433	416.779	-0.424579	0.150163	-2.82745	0.00469203	0.298793	DDX58
ENSG00000204241	0	4	2	6	5	3	6	1	4	7	6	9	9	4	7	1	4.54689	0.888665	0.56605	1.56994	0.116429	0.999974	LINC02731
ENSG00000089009	937	970	873	1179	1149	893	1019	660	1091	952	1481	1215	1370	1051	1015	1018	1037.33	0.259554	0.116586	2.22628	0.0259953	0.681768	RPL6
ENSG00000156509	14	5	1	0	1	1	3	5	1	0	3	1	1	0	2	0	2.33962	-1.58698	1.00526	-1.57868	0.114409	0.999974	FBXO43
ENSG00000162959	26	18	18	17	17	22	30	29	36	37	47	30	41	31	30	28	28.0926	0.6666	0.255306	2.61099	0.00902804	0.423979	MEMO1
ENSG00000188000	0	1	0	0	1	0	25	0	0	0	0	1	1	0	19	0	2.94815	-0.0923587	1.26439	-0.0730458	0.94177	0.999974	OR7D2
ENSG00000228929	17	17	11	18	24	18	14	10	16	21	33	26	25	18	30	18	19.429	0.530654	0.292561	1.81382	0.0697047	0.968463	RPS13P2
ENSG00000269072	0	3	1	0	0	0	0	3	5	3	6	6	1	2	2	3	2.14869	2.4726	1.00683	2.45583	0.0140559	0.510621	LOC101928517
ENSG00000232177	0	0	0	0	0	0	0	0	2	1	3	2	2	0	0	1	0.674435	2.4951	2.04071	1.22267	0.221456		MTND4P24
ENSG00000145287	1289	895	875	991	1322	924	999	1508	930	1034	985	903	960	739	897	739	983.379	-0.276409	0.141437	-1.95429	0.0506665	0.897347	PLAC8
ENSG00000145741	1847	1810	1612	1909	1636	1759	1594	1468	1936	1684	2604	1891	2545	1987	1914	1864	1848.24	0.254929	0.115233	2.21229	0.0269469	0.699955	BTF3
ENSG00000274024	4	3	3	5	0	2	5	6	0	1	0	2	1	0	1	2	2.15134	-2.07529	0.913385	-2.27209	0.0230812	0.6543
ENSG00000244575	116	155	52	59	31	72	12	203	16	11	107	26	8	17	14	37	57.5797	-1.68806	0.414364	-4.07385	4.62421e-05	0.0140499	IGKV1-27
ENSG00000244053	3	2	3	3	1	3	0	0	4	3	2	5	6	9	7	5	3.44552	1.53768	0.716613	2.14576	0.0318924	0.755609	RPL13AP2
ENSG00000244535	0	1	0	0	0	0	0	0	2	0	0	2	3	1	0	1	0.614128	1.92795	2.149	0.897141	0.369644
ENSG00000136867	70	56	54	29	39	44	32	70	52	49	35	25	19	31	39	29	41.3971	-0.498717	0.220991	-2.25673	0.0240248	0.667905	SLC31A2
ENSG00000235354	0	0	0	0	0	2	1	0	0	1	4	2	1	5	2	2	1.23132	2.33378	1.26835	1.84001	0.0657668	0.957926
ENSG00000067840	266	280	213	373	424	160	393	319	712	536	413	647	444	263	472	608	400.791	0.757424	0.151887	4.98675	6.14024e-07	0.000615651	PDZD4
ENSG00000228097	5	7	3	2	0	1	8	15	1	0	1	3	3	4	1	1	3.38246	-1.30412	0.877109	-1.48684	0.137056	0.999974	MTATP6P11
ENSG00000160190	297	277	227	256	239	316	251	277	218	216	223	276	235	248	216	251	247.449	-0.185169	0.110707	-1.67261	0.0944033	0.999974	SLC37A1
ENSG00000226360	2	1	3	6	3	2	2	0	4	3	14	9	6	3	3	5	4.05255	1.33225	0.622466	2.14028	0.0323325	0.759208	RPL10AP6
ENSG00000271895	17	16	18	40	48	27	27	23	32	28	19	49	76	61	36	29	33.5834	0.590275	0.22209	2.65781	0.00786492	0.396269
ENSG00000255398	14	141	14	3	6	37	4	13	8	9	16	2	6	10	17	25	19.9992	-0.476528	0.520921	-0.914779	0.360307	0.999974	HCAR3
ENSG00000113273	221	311	361	200	217	390	215	320	256	211	284	178	220	224	225	212	248.793	-0.277148	0.142322	-1.94733	0.0514958	0.901086	ARSB
ENSG00000180211	0	2	1	1	4	2	2	0	5	2	5	2	7	4	1	5	2.64304	1.44535	0.799214	1.80847	0.0705341	0.970386	RPL23P6
ENSG00000159110	78	91	56	62	63	46	56	74	52	49	58	40	62	43	44	45	56.5122	-0.411862	0.183927	-2.23927	0.0251382	0.675009	IFNAR2
ENSG00000171467	638	547	766	750	870	600	783	580	776	736	709	921	1019	945	663	786	743.327	0.244309	0.118715	2.05795	0.0395949	0.822794	ZNF318
ENSG00000197575	0	0	0	0	0	0	0	0	0	3	0	3	0	0	2	1	0.552468	1.87986	2.98446	0.62988	0.528773		RPS17P2
ENSG00000197405	2056	3242	2344	588	612	2919	633	1233	1310	1476	1743	565	992	925	493	1001	1361.77	-0.490909	0.204219	-2.40384	0.0162238	0.552353	C5AR1
ENSG00000090971	21	23	26	23	38	36	23	17	18	7	20	16	19	22	22	14	21.23	-0.593179	0.272087	-2.18011	0.0292492	0.727312	NAT14
ENSG00000118418	233	279	240	268	247	187	264	202	307	312	419	295	340	284	278	239	270.099	0.357445	0.11984	2.98268	0.00285734	0.217864	HMGN3
ENSG00000165030	371	659	550	140	187	776	233	259	286	194	264	215	418	342	202	167	323.926	-0.446326	0.261564	-1.70638	0.087938	0.999974	NFIL3
ENSG00000104738	602	284	226	262	317	337	196	401	197	145	294	141	155	143	369	178	261.337	-0.724122	0.24758	-2.9248	0.00344681	0.245102	MCM4
ENSG00000286548	2	3	2	3	2	1	9	3	1	0	1	0	2	1	5	0	2.15138	-1.61266	0.900749	-1.79035	0.0733971	0.977118
ENSG00000237711	4	6	5	5	0	4	15	11	1	3	3	2	4	5	5	2	4.61124	-0.832077	0.626218	-1.32874	0.183935	0.999974	MTCO3P11
ENSG00000184613	229	231	332	373	569	179	335	241	241	413	382	562	870	466	337	341	375.048	0.521302	0.156095	3.33965	0.000838853	0.0977995	NELL2
ENSG00000226243	6	0	1	0	0	3	1	0	5	7	3	4	3	2	7	5	2.88997	2.42377	0.917784	2.64089	0.00826877	0.409939
ENSG00000088325	212	79	92	84	83	88	65	172	64	49	111	48	19	34	100	60	83.6664	-0.915489	0.284131	-3.22206	0.00127272	0.126037	TPX2
ENSG00000100991	882	1078	937	948	1021	1256	915	936	928	818	870	790	837	898	965	961	925.083	-0.171931	0.101839	-1.68826	0.0913609	0.999974	TRPC4AP
ENSG00000119969	157	85	82	107	95	49	96	166	57	42	75	83	50	69	103	83	86.0384	-0.544236	0.223605	-2.43392	0.0149365	0.529925	HELLS
ENSG00000122122	2562	2478	2380	2296	2571	2701	2589	2383	2461	2328	2267	2056	1610	1847	2267	2496	2293.37	-0.217866	0.107821	-2.02063	0.0433179	0.85666	SASH3
ENSG00000151348	309	353	425	367	302	372	363	357	313	299	369	322	289	324	302	326	331.551	-0.162706	0.0899946	-1.80796	0.0706133	0.970386	EXT2
ENSG00000169607	34	20	12	14	7	7	18	38	13	6	23	13	6	3	16	10	14.7542	-0.718393	0.392433	-1.83062	0.067158	0.96355	CKAP2L
ENSG00000181381	896	1068	1219	895	347	470	861	2304	645	849	567	738	618	919	728	799	855.996	-0.277757	0.235218	-1.18085	0.237662	0.999974	DDX60L
ENSG00000211961	0	2	30	0	2	0	1	12	1	7	4	2	0	1	2	0	3.92758	-0.123802	1.0089	-0.12271	0.902337	0.999974	IGHV1-45
ENSG00000232487	1	4	0	4	8	8	5	8	0	2	1	2	2	0	1	0	2.83258	-2.1383	0.864797	-2.4726	0.0134133	0.503701
ENSG00000235672	1	1	0	0	3	1	1	0	0	1	0	0	0	0	0	0	0.493196	-1.50504	2.3121	-0.650942	0.515084
ENSG00000242125	283	204	211	251	342	319	275	268	284	266	303	339	524	442	288	286	300.481	0.322663	0.114725	2.8125	0.00491578	0.303311	SNHG3
ENSG00000267508	7	2	5	13	3	1	2	4	11	9	8	13	10	5	4	4	6.2036	0.939603	0.49827	1.88573	0.059331	0.941657	ZNF285
ENSG00000113368	1022	764	927	604	523	634	602	1059	741	533	782	422	368	395	828	576	662.857	-0.423816	0.143331	-2.9569	0.00310746	0.228256	LMNB1
ENSG00000139734	29	8	13	4	7	6	6	29	5	2	13	3	3	1	5	3	8.4282	-1.49245	0.518514	-2.87832	0.00399799	0.26762	DIAPH3
ENSG00000213362	1	0	0	0	0	0	0	0	1	1	6	1	1	3	2	1	1.0449	2.86012	1.37035	2.08714	0.0368754
ENSG00000253607	2	1	1	0	2	5	3	2	0	0	1	0	0	1	0	2	1.23284	-1.98023	1.20927	-1.63754	0.101517	0.999974
ENSG00000137842	112	124	118	117	114	130	103	153	107	97	97	113	106	113	110	111	112.242	-0.182997	0.130637	-1.4008	0.161273	0.999974	TMEM62
ENSG00000270390	0	4	3	1	0	0	1	0	0	0	0	0	1	1	0	0	0.675752	-1.23497	2.14342	-0.576166	0.564503		SFXN4P1
ENSG00000107779	22	31	27	32	26	19	22	17	27	38	35	34	28	40	35	25	28.16	0.423085	0.228837	1.84885	0.0644791	0.956806	BMPR1A
ENSG00000161888	56	20	13	11	19	14	13	40	9	9	30	8	6	12	14	9	17.4162	-0.875743	0.421188	-2.07922	0.0375971	0.808077	SPC24
ENSG00000184423	0	0	0	0	0	0	0	0	1	1	3	1	1	0	1	0	0.490608	2.09324	2.29379	0.912566	0.361471
ENSG00000073464	25	28	44	38	29	38	25	25	10	14	17	30	17	32	19	26	25.6529	-0.650578	0.260053	-2.50171	0.0123595	0.489813	CLCN4
ENSG00000287195	71	46	54	40	120	113	102	92	28	44	14	61	66	73	72	50	64.3918	-0.682864	0.24363	-2.80287	0.00506506	0.308299
ENSG00000008988	3954	3755	3354	5733	5795	4367	3721	2830	4573	4256	7800	4868	6833	5314	5372	4365	4727.64	0.376256	0.144497	2.6039	0.00921686	0.429827	RPS20
ENSG00000089685	145	37	48	41	49	36	34	68	33	8	64	12	9	6	53	17	40.6093	-1.49793	0.376658	-3.97689	6.98224e-05	0.0194465	BIRC5
ENSG00000137221	251	260	309	298	332	298	330	277	331	318	341	344	314	307	385	349	310.129	0.191163	0.100103	1.90966	0.056177	0.92862	TJAP1
ENSG00000152795	2566	3334	2597	3018	3083	2055	2900	2544	2960	3006	3188	3238	4086	3457	3294	2984	2970.23	0.249741	0.107081	2.33227	0.0196865	0.610647	HNRNPDL
ENSG00000215326	0	1	0	0	0	0	0	0	0	0	2	0	1	1	0	2	0.430001	1.37491	2.80027	0.490993	0.623431
ENSG00000103066	96	97	115	111	98	117	75	118	93	90	111	78	92	94	74	72	94.158	-0.234442	0.14638	-1.6016	0.109244	0.999974	PLA2G15
ENSG00000284830	0	0	1	0	0	2	2	0	0	0	1	0	0	0	0	0	0.369258	-0.966864	3.03718	-0.318342	0.750225		LOC101928718
ENSG00000114812	108	204	228	232	304	250	217	155	296	298	210	331	352	249	224	252	240.391	0.407872	0.17128	2.38132	0.0172508	0.574761	VIPR1
ENSG00000211956	198	110	285	82	59	161	42	620	41	35	179	40	22	55	59	87	127.624	-1.3893	0.285696	-4.86284	1.15711e-06	0.000859387	IGHV4-34
ENSG00000106605	481	466	438	287	244	539	256	654	418	306	571	152	227	220	292	347	362.738	-0.43457	0.187467	-2.31811	0.0204432	0.623968	BLVRA
ENSG00000111879	8	17	10	16	10	1	18	8	10	20	13	18	20	15	25	12	13.5801	0.683109	0.359002	1.9028	0.0570663	0.934341	FAM184A
ENSG00000173372	289	200	152	51	38	142	66	159	95	66	235	38	14	58	137	83	112.143	-0.711461	0.294895	-2.41259	0.0158395	0.54649	C1QA
ENSG00000248626	1	0	0	0	0	0	0	0	1	0	4	0	2	3	0	1	0.738061	1.94334	2.02093	0.961606	0.336248
ENSG00000100949	285	331	283	247	288	319	274	278	263	242	249	225	249	230	276	253	263.968	-0.214976	0.104908	-2.04919	0.0404438	0.831531	RABGGTA
ENSG00000282024	0	2	1	0	0	2	0	6	0	0	0	0	0	0	0	0	0.677326	-1.85058	2.78827	-0.663703	0.50688
ENSG00000197121	78	73	82	65	29	26	93	176	46	44	34	39	73	79	69	57	65.3608	-0.375074	0.324988	-1.15412	0.248452	0.999974	PGAP1
ENSG00000102524	465	754	780	446	231	533	478	871	462	503	662	299	377	358	448	465	499.921	-0.293152	0.163863	-1.789	0.0736142	0.977118	TNFSF13B
ENSG00000063046	1653	1989	1960	2302	2529	1941	1876	1217	2164	2076	2396	2268	2976	2334	2022	2158	2082	0.265145	0.108033	2.4543	0.0141158	0.51187	EIF4B
ENSG00000106993	70	60	60	89	60	39	93	84	76	106	86	88	123	86	111	72	80.0918	0.445991	0.192986	2.31101	0.0208325	0.625728	CDC37L1
ENSG00000173706	628	546	368	360	438	551	506	612	477	454	370	416	325	409	484	431	453.666	-0.239316	0.11458	-2.08863	0.0367406	0.803677	HEG1
ENSG00000174371	54	10	15	15	10	7	14	42	11	8	19	5	5	5	13	14	15.194	-0.903524	0.3834	-2.35661	0.0184427	0.594585	EXO1
ENSG00000081041	80	185	26	1	7	25	0	13	17	28	38	1	6	2	3	9	27.1327	-1.07056	0.50945	-2.10139	0.0356064	0.793877	CXCL2
ENSG00000204267	952	919	764	887	944	674	1039	1126	851	761	640	744	854	554	902	799	824.517	-0.261513	0.0801397	-3.26321	0.00110157	0.113865	TAP2
ENSG00000137198	113	72	61	91	28	142	31	161	21	74	18	121	30	91	29	30	68.5209	-0.824259	0.329328	-2.50285	0.0123199	0.489208	GMPR
ENSG00000158079	32	30	21	33	29	20	28	27	33	41	20	38	46	48	29	41	31.7318	0.405576	0.229899	1.76415	0.0777076	0.990006	PTPDC1
ENSG00000172183	928	558	983	737	842	1182	790	1216	439	650	711	771	694	848	865	631	790.278	-0.356394	0.161184	-2.2111	0.0270291	0.699956	ISG20
ENSG00000159788	176	196	138	114	140	190	119	195	141	167	119	120	131	109	128	156	143.869	-0.231599	0.137153	-1.68862	0.0912924	0.999974	RGS12
ENSG00000136689	125	283	221	167	88	441	127	271	183	174	271	100	119	160	103	139	182.858	-0.369274	0.222765	-1.65768	0.097382	0.999974	IL1RN
ENSG00000102796	22	34	36	44	43	36	49	34	29	47	38	59	66	48	54	41	41.8063	0.350458	0.186211	1.88204	0.0598302	0.941845	DHRS12
ENSG00000178685	1517	1305	1409	1237	1587	1679	1473	1706	1332	1277	1201	1176	1122	1161	1708	1479	1375.82	-0.196184	0.10623	-1.84679	0.0647782	0.956806	PARP10
ENSG00000211945	456	114	331	107	54	77	49	769	46	58	202	55	34	35	147	132	163.952	-1.11302	0.458389	-2.42811	0.0151777	0.536407	IGHV1-18
ENSG00000273759	8	8	4	5	15	9	9	8	10	14	12	19	20	17	12	17	11.5001	0.899162	0.355847	2.52682	0.0115101	0.47787
ENSG00000184384	275	317	337	294	284	144	333	285	373	360	317	357	468	292	340	315	312.895	0.333396	0.139993	2.38153	0.0172409	0.574761	MAML2
ENSG00000103569	236	566	841	371	181	720	329	407	156	247	267	264	303	553	266	385	374.811	-0.500806	0.21199	-2.3624	0.0181568	0.588205	AQP9
ENSG00000165891	56	13	17	11	14	19	13	32	21	5	4	3	8	3	16	11	15.1424	-1.36362	0.37799	-3.60756	0.000309095	0.0541805	E2F7
ENSG00000130164	240	179	244	142	270	324	175	367	173	183	251	136	174	193	200	206	212.687	-0.31778	0.15465	-2.05483	0.0398951	0.825595	LDLR
ENSG00000092853	188	77	66	56	57	46	52	149	51	16	102	27	23	26	104	32	65.9451	-1.00504	0.344954	-2.91354	0.0035736	0.251444	CLSPN
ENSG00000198918	60	53	40	92	79	98	75	34	25	22	62	38	54	37	68	46	54.3244	-0.605905	0.268154	-2.25954	0.0238496	0.666095	RPL39
ENSG00000267185	0	2	0	0	0	0	0	0	2	0	5	1	5	0	1	2	1.1041	2.6579	1.66465	1.59667	0.110339
ENSG00000163840	1006	795	1143	903	839	698	1291	1708	856	974	574	634	597	556	1131	883	896.888	-0.428849	0.146002	-2.93729	0.00331099	0.239443	DTX3L
ENSG00000144655	802	1300	557	279	506	2364	420	585	436	311	661	380	720	998	389	356	681.715	-0.470839	0.248098	-1.8978	0.057723	0.93992	CSRNP1
ENSG00000008405	123	146	125	150	132	131	133	135	168	156	133	156	224	173	178	150	148.37	0.302432	0.13063	2.31517	0.0206034	0.624669	CRY1
ENSG00000013392	24	20	20	36	27	13	28	28	31	35	29	27	28	33	33	36	27.5402	0.389598	0.249607	1.56084	0.118561	0.999974	RWDD2A
ENSG00000064042	0	1	3	0	0	0	0	1	7	2	7	2	4	3	1	3	2.08704	2.75035	1.0094	2.72475	0.00643511	0.354129	LIMCH1
ENSG00000101017	145	142	198	141	116	157	127	156	95	73	194	103	89	92	107	119	126.295	-0.47577	0.144359	-3.29573	0.000981661	0.10624	CD40
ENSG00000110955	3114	3072	2884	2599	2619	3195	2439	2893	2793	2467	3137	2191	2333	2313	2520	2603	2655.04	-0.169949	0.0915951	-1.85544	0.0635341	0.956806	ATP5F1B
ENSG00000141837	23	26	26	39	44	37	30	28	10	18	35	25	18	22	19	33	26.6323	-0.532221	0.269847	-1.97231	0.0485746	0.887194	CACNA1A
ENSG00000147044	146	146	189	191	135	120	144	137	165	169	179	235	248	236	186	140	170.057	0.354689	0.151586	2.33986	0.0192912	0.605628	CASK
ENSG00000147274	1110	1213	1052	1134	1099	835	1112	971	1208	1238	1122	1178	1453	1195	1200	1055	1117.46	0.17779	0.0914156	1.94485	0.0517926	0.902343	RBMX
ENSG00000161921	650	1001	583	244	265	729	217	261	374	328	423	269	422	268	255	281	404.214	-0.396749	0.235185	-1.68697	0.0916097	0.999974	CXCL16
ENSG00000163141	1	2	1	2	12	1	9	0	9	5	7	10	7	6	10	8	5.53123	1.75543	0.656569	2.67364	0.00750333	0.384611	BNIPL
ENSG00000169679	145	35	68	31	40	29	31	171	28	16	64	21	17	13	51	38	49.0864	-1.00986	0.321769	-3.13845	0.00169842	0.153416	BUB1
ENSG00000170525	1798	3184	672	239	479	2732	349	825	550	451	572	300	1658	1045	444	338	963.218	-0.637772	0.462818	-1.37802	0.168197	0.999974	PFKFB3
ENSG00000179750	51	11	39	5	19	6	16	51	14	6	27	10	14	1	14	12	18.1979	-0.890215	0.378307	-2.35315	0.0186149	0.596302	APOBEC3B
ENSG00000203995	6	3	6	4	2	7	0	13	0	3	3	4	0	3	0	0	3.32425	-1.75684	0.859656	-2.04365	0.0409878	0.837268	ZYG11A
ENSG00000204315	13	16	21	13	9	10	17	18	6	11	23	8	6	2	10	12	11.982	-0.704883	0.354295	-1.98953	0.0466422	0.872316	FKBPL
ENSG00000212664	12	4	7	18	10	10	11	4	18	17	13	17	14	17	14	7	11.8671	0.680043	0.354338	1.91919	0.0549602	0.919964
ENSG00000234031	0	0	0	0	0	0	0	0	0	0	6	1	1	0	0	0	0.490113	1.17882	3.03802	0.388024	0.697999		RPS3AP44
ENSG00000237827	2	3	0	4	1	0	1	8	0	0	0	1	3	0	0	0	1.41376	-2.09119	1.4036	-1.48988	0.136256	0.999974	RPS15AP29
ENSG00000253958	13	5	16	11	5	14	5	12	10	9	12	6	5	7	5	6	8.67178	-0.393003	0.400033	-0.982427	0.325889	0.999974	CLDN23
ENSG00000255545	0	7	5	7	13	15	11	5	9	14	5	22	8	19	20	15	10.7661	0.932047	0.43865	2.12481	0.0336027	0.778099	B3GAT1-DT
ENSG00000280649	9	13	11	19	28	9	22	9	20	14	25	27	30	18	34	20	18.9304	0.696099	0.284214	2.44921	0.0143171	0.515206
ENSG00000281649	650	636	669	956	846	576	907	719	734	868	585	972	1063	1025	878	941	800.867	0.241314	0.125395	1.92443	0.0543004	0.914952	EBLN3P
ENSG00000287040	0	1	0	1	0	7	0	0	0	0	0	0	0	2	0	0	0.680918	-0.901497	2.76367	-0.326195	0.744277
ENSG00000009950	1	1	1	0	0	0	0	0	0	0	1	0	0	0	0	0	0.245775	-0.674236	3.04597	-0.221353	0.824817		MLXIPL
ENSG00000119682	515	619	588	589	574	614	570	585	566	549	525	592	468	484	549	545	549.246	-0.126071	0.0921604	-1.36796	0.171326	0.999974	AREL1
ENSG00000273893	1	0	4	9	4	2	5	4	6	5	7	11	6	5	5	9	5.098	1.07659	0.549352	1.95975	0.0500247	0.894867
ENSG00000150337	21	31	46	11	23	26	35	53	23	29	25	11	15	13	27	21	25.2067	-0.544168	0.264069	-2.0607	0.0393314	0.820169	FCGR1A
ENSG00000205220	486	497	447	466	504	519	550	479	412	371	595	344	342	332	527	407	447.554	-0.275383	0.131595	-2.09265	0.0363808	0.799939	PSMB10
ENSG00000259337	5	2	5	2	0	0	0	18	0	0	2	1	0	0	0	0	2.15173	-2.16298	1.31161	-1.6491	0.0991269	0.999974
ENSG00000082293	8	12	18	49	14	10	14	19	8	13	9	52	61	72	26	39	26.0756	0.788818	0.382	2.06497	0.0389259	0.820169	COL19A1
ENSG00000128284	1370	1378	1131	1298	1520	1149	1653	1291	1122	1083	1140	1008	854	752	1556	1159	1196.85	-0.336175	0.114024	-2.94829	0.00319535	0.233855	APOL3
ENSG00000234825	1	0	0	0	0	0	0	0	1	1	1	2	3	1	0	0	0.614396	1.95067	1.89213	1.03094	0.302571		XRCC6P2
ENSG00000254087	3806	4835	3255	1553	1913	4163	2270	3456	2849	2373	2676	1926	2369	2558	1952	2735	2749.25	-0.299353	0.151557	-1.97518	0.048248	0.887194	LYN
ENSG00000136634	46	34	9	2	5	16	2	1	7	13	3	0	2	1	0	1	8.74876	-2.14304	0.569501	-3.76302	0.000167872	0.0374036	IL10
ENSG00000136715	282	322	291	214	266	268	295	285	254	218	235	250	248	225	257	254	256.065	-0.193411	0.11371	-1.70092	0.0889585	0.999974	SAP130
ENSG00000197249	4008	5549	5324	3127	2843	5315	3196	5743	3443	3288	5987	2251	3424	2857	2882	3861	3880.07	-0.331789	0.143274	-2.31576	0.0205712	0.624669	SERPINA1
ENSG00000241478	0	1	0	0	0	0	0	0	1	2	2	0	2	0	1	0	0.552305	1.68458	2.19002	0.769208	0.44177
ENSG00000076685	402	499	482	363	357	397	393	522	380	415	314	419	327	358	419	410	397.051	-0.164433	0.115589	-1.42257	0.154862	0.999974	NT5C2
ENSG00000260260	27	14	15	26	43	17	24	11	20	24	44	34	40	34	33	28	26.6871	0.595085	0.280487	2.12162	0.03387	0.780554	SNHG19
ENSG00000169715	67	22	9	20	29	39	23	28	14	9	7	8	20	24	31	14	22.4217	-0.879633	0.324287	-2.71252	0.00667743	0.359953	MT1E
ENSG00000213699	293	269	294	195	214	266	206	272	261	239	312	152	154	132	181	222	225.17	-0.318616	0.135554	-2.35047	0.0187499	0.597845	SLC35F6
ENSG00000092871	249	323	350	251	308	302	302	292	233	285	242	258	266	252	275	231	271.752	-0.217966	0.104708	-2.08166	0.0373739	0.80479	RFFL
ENSG00000100897	689	610	711	738	869	836	765	636	556	558	682	699	633	614	731	596	671.807	-0.207778	0.0943005	-2.20336	0.0275692	0.70606	DCAF11
ENSG00000104408	1467	1715	1399	1765	727	918	1590	1261	1560	1541	2035	1552	2095	1680	1486	1671	1503.54	0.365354	0.182092	2.00643	0.0448104	0.867426	EIF3E
ENSG00000108924	5	6	14	20	1	4	2	3	10	7	7	18	11	19	14	6	9.03565	1.02349	0.510461	2.00504	0.0449589	0.868153	HLF
ENSG00000136197	2	3	2	1	5	2	3	4	1	0	1	1	4	1	0	0	1.84585	-1.76705	0.954036	-1.85219	0.0639987	0.956806	C7orf25
ENSG00000166920	2	23	2	0	3	18	0	5	2	0	3	0	3	0	3	2	4.06702	-0.98287	1.00135	-0.981542	0.326326	0.999974	C15orf48
ENSG00000188676	5	4	0	1	4	0	1	2	0	0	1	1	2	0	0	0	1.29265	-1.84243	1.30352	-1.41342	0.157531	0.999974	IDO2
ENSG00000211640	165	114	1061	56	59	58	34	615	31	36	180	43	15	10	180	83	168.266	-1.67702	0.530887	-3.15891	0.00158361	0.147703	IGLV6-57
ENSG00000214182	11	5	9	14	14	10	7	9	18	12	30	9	18	24	15	13	13.4056	0.787842	0.353307	2.22991	0.0257535	0.680534	PTMAP5
ENSG00000214784	0	0	0	0	0	0	1	0	0	1	1	1	1	2	1	1	0.553461	1.99858	1.75477	1.13894	0.254727		RPS3AP21
ENSG00000214908	0	0	0	0	0	0	0	0	0	1	2	0	1	2	0	0	0.369199	1.5682	3.04061	0.515752	0.606028
ENSG00000217130	1	0	0	0	1	3	0	0	2	2	6	2	3	3	4	2	1.78377	2.62839	1.06233	2.47417	0.0133545	0.502435	RPS10P13
ENSG00000228166	3	3	4	2	0	1	8	8	0	0	1	2	3	4	1	0	2.45971	-1.64305	1.02199	-1.60769	0.107902	0.999974	MTND1P11
ENSG00000240616	0	4	1	1	3	6	6	0	7	4	4	3	3	9	7	8	4.06082	1.36979	0.694169	1.97328	0.0484641	0.887194	RPS6P25
ENSG00000247317	5	2	6	2	12	2	2	17	2	4	2	3	11	0	3	3	4.67317	-0.71769	0.62583	-1.14678	0.251472	0.999974
ENSG00000267296	12	12	9	15	8	11	7	4	37	10	35	9	7	16	5	24	13.5808	0.655211	0.428958	1.52745	0.12665	0.999974	CEBPA-DT
ENSG00000284738	5	12	7	0	5	13	7	11	1	7	2	3	1	3	6	4	5.35574	-1.11906	0.580056	-1.92923	0.0537025	0.912912	LOC101928059
ENSG00000186187	55	50	73	42	58	49	44	47	71	65	92	68	61	55	68	65	59.1978	0.383651	0.164325	2.3347	0.0195589	0.6081	ZNRF1
ENSG00000113070	1003	1112	276	11	60	611	42	27	317	155	239	23	288	116	38	25	267.491	-0.545463	0.538072	-1.01374	0.310709	0.999974	HBEGF
ENSG00000100028	278	265	329	284	421	339	341	281	387	386	401	421	381	310	315	377	339.141	0.235254	0.12936	1.81859	0.0689734	0.968463	SNRPD3
ENSG00000238150	0	3	0	0	0	0	1	2	4	1	3	3	3	2	2	2	1.59687	2.35156	1.12482	2.09061	0.0365628	0.80306
ENSG00000256223	27	20	35	46	15	19	51	31	39	35	30	54	49	49	54	34	36.1408	0.549032	0.254519	2.15714	0.030995	0.749749	ZNF10
ENSG00000286341	4	0	0	0	3	10	0	1	0	0	1	0	2	0	0	0	1.29795	-1.32091	1.74367	-0.757547	0.448722	0.999974
ENSG00000226989	1	3	0	0	3	6	1	3	0	0	1	1	1	0	1	0	1.29481	-1.76734	1.25228	-1.4113	0.158156	0.999974
ENSG00000200087	54	8	7	8	8	12	6	3	6	1	8	4	9	7	8	5	9.48719	-0.737936	0.511216	-1.44349	0.148882	0.999974	SNORA73B
ENSG00000278771	6	2	1	3	2	0	0	1	0	0	1	0	0	0	0	0	0.985032	-2.44172	1.6399	-1.48895	0.136501		RN7SL3
ENSG00000230979	0	1	0	0	0	0	0	0	0	2	1	1	1	2	0	0	0.492151	1.54137	2.28176	0.67552	0.499345		RPL18AP6
ENSG00000263606	0	2	0	3	2	1	4	2	5	5	4	3	7	0	4	5	2.8855	1.30359	0.770557	1.69175	0.0906944	0.999974
ENSG00000104518	1081	999	981	923	1152	950	1058	890	936	892	1016	708	749	711	1163	891	928.574	-0.202584	0.111318	-1.81987	0.0687788	0.968463	GSDMD
ENSG00000196878	8	23	7	5	5	21	3	4	4	6	8	4	6	4	5	4	7.20281	-0.629719	0.498121	-1.26419	0.206162	0.999974	LAMB3
ENSG00000100714	418	331	295	314	363	343	310	402	264	280	249	251	249	232	369	303	305.88	-0.344973	0.125332	-2.75246	0.00591488	0.338293	MTHFD1
ENSG00000155966	11	25	9	4	10	4	20	1	25	26	14	16	23	12	24	14	14.6247	1.10894	0.377641	2.93649	0.00331947	0.239443	AFF2
ENSG00000185897	17	4	0	0	0	0	0	0	0	1	0	0	1	0	0	0	1.41892	-0.375456	3.01868	-0.124378	0.901016	0.999974	FFAR3
ENSG00000080561	12	3	8	30	15	5	19	3	24	17	14	34	36	33	21	11	17.5191	1.18458	0.366023	3.23634	0.00121073	0.12262	MID2
ENSG00000165280	2208	1701	1906	1864	1697	1960	1605	1743	1850	1496	2099	1423	1267	1434	1683	1602	1693.52	-0.204781	0.100557	-2.03647	0.0417034	0.842625	VCP
ENSG00000010030	76	25	26	22	35	94	130	145	26	16	14	14	14	18	132	34	50.5294	-1.20137	0.286074	-4.19949	2.6752e-05	0.00985667	ETV7
ENSG00000250461	2	2	0	1	3	1	2	7	2	0	31	0	1	0	1	0	3.25227	-1.48327	1.12328	-1.32047	0.186676	0.999974
ENSG00000260828	4	7	4	13	10	6	11	9	11	19	9	19	10	13	8	15	10.326	0.720019	0.381122	1.88921	0.0588641	0.941309	HMGB3P32
ENSG00000114473	55	58	62	51	41	54	73	60	63	79	88	64	78	56	70	68	62.6982	0.316829	0.171028	1.8525	0.0639544	0.956806	IQCG
ENSG00000196465	56	28	32	42	54	45	31	48	32	15	29	22	31	26	46	28	34.7631	-0.570919	0.239335	-2.38544	0.0170587	0.571083	MYL6B
ENSG00000214612	0	3	1	0	0	0	1	0	3	2	3	3	3	3	0	3	1.53553	2.45888	1.16859	2.10415	0.0353655	0.791676	RPS19P1
ENSG00000279071	0	8	1	1	2	13	2	3	0	0	0	2	4	4	0	1	2.52873	-1.43695	0.973875	-1.47549	0.14008	0.999974
ENSG00000229932	0	0	0	0	0	0	0	0	0	2	0	0	0	5	0	1	0.494046	1.3455	3.0365	0.443109	0.657687
ENSG00000156042	13	6	8	17	13	1	19	9	12	7	9	23	34	20	18	16	13.8292	0.71777	0.401111	1.78945	0.0735417	0.977118	CFAP70
ENSG00000143382	538	580	540	203	265	683	307	670	520	417	305	227	328	296	365	454	412.047	-0.304917	0.177883	-1.71414	0.0865022	0.999974	ADAMTSL4
ENSG00000236254	7	6	6	6	0	5	7	15	0	3	0	3	3	6	5	3	4.61462	-1.20893	0.713166	-1.69516	0.090045	0.999974	MTND4P14
ENSG00000243538	0	0	0	0	0	0	0	0	1	0	3	1	3	1	3	0	0.736898	2.53611	1.98742	1.27608	0.201926
ENSG00000175166	1027	955	938	1046	1106	1277	961	1000	1015	912	1049	839	885	946	951	1009	978.931	-0.127566	0.0987017	-1.29244	0.196205	0.999974	PSMD2
ENSG00000244192	0	1	0	1	0	0	0	0	2	0	7	3	1	0	1	0	0.980905	1.72309	1.67504	1.02869	0.303626		RPL11P2
ENSG00000122034	804	877	853	1054	1069	952	831	920	883	927	1271	1129	1242	1013	931	969	966.878	0.176445	0.0904091	1.95163	0.0509818	0.897636	GTF3A
ENSG00000093072	3848	4832	4785	2857	3645	4851	3330	5840	4366	3954	4716	2752	3192	2489	3351	3739	3846.11	-0.247701	0.134375	-1.84335	0.0652778	0.956957	ADA2
ENSG00000140368	691	866	896	792	879	955	856	793	1020	1029	1067	925	838	912	863	1159	894.064	0.210801	0.10792	1.9533	0.050784	0.897347	PSTPIP1
ENSG00000143578	24	27	29	36	35	42	24	26	43	35	50	43	37	26	31	46	34.0577	0.353211	0.234942	1.5034	0.132736	0.999974	CREB3L4
ENSG00000166033	0	2	11	9	1	1	0	1	12	1	12	16	20	3	0	15	6.38026	1.86564	0.729765	2.5565	0.0105731	0.457932	HTRA1
ENSG00000186185	68	27	16	15	24	25	17	65	21	5	27	7	2	3	27	20	22.7072	-1.42008	0.444156	-3.19726	0.00138738	0.132482	KIF18B
ENSG00000197776	26	25	23	21	60	16	44	22	45	47	29	47	60	37	39	33	35.2883	0.575724	0.237821	2.42083	0.0154852	0.537485	KLHDC1
ENSG00000211968	31	15	65	6	6	12	3	59	5	4	35	10	5	2	7	19	17.4508	-1.04709	0.434312	-2.41092	0.0159122	0.54649	IGHV1-58
ENSG00000231389	7380	8076	3667	5799	4514	5495	3905	4542	6586	4663	4365	3321	4046	3363	3706	3749	4746.74	-0.344018	0.135857	-2.53221	0.0113346	0.475678	HLA-DPA1
ENSG00000233913	12	6	36	16	14	14	14	8	21	28	68	18	27	17	16	15	20.2696	0.783242	0.297653	2.6314	0.00850346	0.417941	RPL10P9
ENSG00000278962	12	6	8	8	14	4	7	6	6	13	6	19	17	24	7	9	10.2131	0.550846	0.432383	1.27398	0.202671	0.999974
ENSG00000147324	344	346	462	359	511	461	349	290	459	426	518	533	584	579	434	338	430.068	0.310278	0.091658	3.38517	0.000711342	0.0894683	MFHAS1
ENSG00000134153	326	321	242	248	284	387	251	340	253	226	357	226	259	256	225	235	272.872	-0.237906	0.143986	-1.65228	0.0984766	0.999974	EMC7
ENSG00000113811	304	327	199	196	182	338	146	232	175	139	261	140	192	242	166	154	208.788	-0.370936	0.183344	-2.02317	0.0430553	0.855822	SELENOK
ENSG00000211678	243	24	57	27	21	57	11	204	37	6	59	20	14	23	53	52	55.8996	-0.906679	0.402312	-2.25367	0.024217	0.668172
ENSG00000236058	1	1	0	0	0	0	0	0	0	1	0	0	3	2	1	2	0.676886	1.59284	1.86038	0.856191	0.391892		RPL17P36
ENSG00000237748	0	0	0	1	0	0	2	0	2	2	3	1	4	1	2	1	1.16624	2.51554	1.24561	2.01952	0.0434334
ENSG00000244242	0	22	4	4	5	55	0	6	3	2	3	3	12	7	7	7	8.63639	-0.019588	0.706664	-0.0277189	0.977886	0.999974	IFITM10
ENSG00000231794	4	7	6	1	9	6	0	7	1	1	4	1	1	2	3	3	3.44745	-1.19155	0.721976	-1.6504	0.0988603	0.999974
ENSG00000234785	0	0	0	0	0	0	0	0	0	0	1	0	3	0	4	1	0.552659	1.76959	3.00324	0.589227	0.555709		EEF1GP5
ENSG00000259032	1	0	0	0	0	1	0	0	2	1	1	7	2	0	2	1	1.10528	2.40458	1.36583	1.76052	0.07832
ENSG00000259436	45	60	42	45	64	60	43	49	65	50	91	65	56	67	37	84	56.7557	0.307493	0.208148	1.47728	0.1396	0.999974
ENSG00000009724	42	33	45	90	119	63	95	58	60	72	34	111	216	143	92	95	84.1356	0.540016	0.200198	2.69741	0.00698821	0.373692	MASP2
ENSG00000239948	33	89	16	2	16	45	4	11	9	16	18	6	11	6	12	18	19.208	-0.578373	0.487215	-1.1871	0.235188	0.999974	RN7SL368P
ENSG00000144354	310	164	119	169	164	117	94	119	91	74	66	83	62	104	170	102	123.569	-0.728294	0.251028	-2.90125	0.00371674	0.257896	CDCA7
ENSG00000213609	0	0	0	0	0	0	0	0	0	2	2	2	1	1	2	0	0.614233	2.40997	2.10672	1.14394	0.252647		RPL7AP50
ENSG00000214089	1	0	0	0	0	0	0	0	0	1	4	0	3	3	0	0	0.738151	1.85809	2.3427	0.793137	0.427698		RPL9P21
ENSG00000263826	66	81	79	103	151	96	130	90	98	87	86	134	218	218	145	173	120.249	0.501828	0.163398	3.0712	0.00213199	0.176664
ENSG00000109805	86	36	53	28	10	11	27	93	21	12	28	13	9	18	35	30	31.3634	-0.851172	0.330081	-2.57867	0.00991806	0.444146	NCAPG
ENSG00000214456	8	20	9	6	3	29	11	6	1	3	3	14	6	12	9	3	8.80792	-0.879019	0.51666	-1.70135	0.0888772	0.999974	PLIN5
ENSG00000101057	396	106	168	155	102	142	63	355	123	36	220	101	36	68	139	84	141.123	-0.898132	0.302622	-2.96783	0.00299907	0.22357	MYBL2
ENSG00000105717	49	42	49	64	73	72	81	38	62	62	53	98	105	89	76	69	66.5414	0.39631	0.168312	2.35461	0.0185423	0.596302	PBX4
ENSG00000134056	94	72	59	92	68	82	64	79	66	52	84	45	49	52	68	52	66.3024	-0.394841	0.196225	-2.01218	0.0442006	0.86282	MRPS36
ENSG00000134871	1	4	1	2	0	4	1	0	0	0	0	2	2	0	0	0	1.04638	-1.8309	1.55323	-1.17877	0.23849		COL4A2
ENSG00000163734	19	32	15	4	2	7	0	3	4	5	8	11	5	5	1	0	7.44251	-0.760259	0.617553	-1.23108	0.218292	0.999974	CXCL3
ENSG00000179038	13	14	10	9	13	19	10	15	4	16	5	13	12	7	8	7	10.7677	-0.577776	0.386234	-1.49592	0.134673	0.999974
ENSG00000211651	552	132	406	87	144	123	36	644	71	74	243	56	28	46	144	93	177.104	-1.29888	0.495287	-2.62248	0.00872933	0.418991	IGLV1-44
ENSG00000088538	6	15	9	14	27	31	36	19	16	31	25	19	31	55	40	27	24.6768	0.698876	0.26329	2.65439	0.00794516	0.397975	DOCK3
ENSG00000108854	246	326	297	289	323	223	319	298	349	347	291	343	403	390	345	338	315.231	0.274818	0.119376	2.30212	0.0213287	0.629048	SMURF2
ENSG00000213557	0	3	6	10	6	15	3	5	13	8	20	11	12	12	4	13	8.66853	1.11848	0.490173	2.28181	0.0225006	0.648283	RPL31P43
ENSG00000254030	0	0	3	1	2	1	0	0	0	0	1	0	0	0	0	0	0.491821	-1.32769	2.64559	-0.501848	0.615774		IGLC5
ENSG00000279913	2	3	1	3	1	3	0	4	2	0	1	0	1	2	0	0	1.41623	-1.55343	1.1148	-1.39346	0.16348	0.999974
ENSG00000207468	0	4	3	0	1	2	0	3	2	0	0	0	2	0	0	0	1.04539	-1.84565	1.73199	-1.06562	0.286596		SNORA19
ENSG00000226436	0	0	0	0	0	0	0	0	1	0	5	1	1	0	2	0	0.613192	2.01018	2.46904	0.814153	0.415557		H3P43
ENSG00000055130	861	1136	858	640	754	840	820	1341	777	832	806	659	751	690	847	711	819.316	-0.228054	0.12616	-1.80765	0.0706609	0.970386	CUL1
ENSG00000070540	169	146	162	120	164	146	184	174	140	124	149	131	132	109	155	154	145.058	-0.210954	0.118914	-1.77401	0.0760609	0.98418	WIPI1
ENSG00000117020	144	165	200	200	137	80	231	186	222	230	166	251	245	273	194	154	189.207	0.391904	0.213961	1.83166	0.0670014	0.96355	AKT3
ENSG00000144161	115	110	132	118	106	72	155	124	126	141	140	172	127	141	175	148	129.21	0.338774	0.139945	2.42076	0.0154882	0.537485	ZC3H8
ENSG00000155085	58	60	63	89	35	24	92	51	63	70	79	99	98	86	81	66	68.4609	0.510794	0.234986	2.17372	0.0297259	0.731403	AK9
ENSG00000165792	286	293	293	343	370	321	339	324	373	386	272	380	386	289	419	379	335.279	0.156284	0.107795	1.44982	0.147108	0.999974	METTL17
ENSG00000244313	8	6	6	3	8	5	4	1	8	5	14	7	10	12	4	11	6.88768	0.80195	0.479848	1.67126	0.0946708	0.999974
ENSG00000284690	102	165	39	38	79	94	44	116	50	81	53	25	62	38	37	96	68.8482	-0.564545	0.211541	-2.66872	0.007614	0.386541	CD300H
ENSG00000101280	10	5	2	4	2	7	3	6	4	1	1	2	1	3	2	2	3.38721	-1.26837	0.637488	-1.98964	0.0466302	0.872316	ANGPT4
ENSG00000235027	19	68	18	14	9	43	5	20	16	16	13	13	15	9	16	15	19.0145	-0.454808	0.407122	-1.11713	0.263939	0.999974
ENSG00000054523	356	535	447	265	362	459	403	403	342	401	352	310	290	353	352	349	367.731	-0.217579	0.106804	-2.03718	0.0416324	0.842625	KIF1B
ENSG00000078114	85	0	115	0	0	0	0	2	66	1	91	0	1	0	0	1	22.2242	-0.184329	0.5094	-0.361856	0.71746	0.999974	NEBL
ENSG00000112902	3	11	3	8	3	1	6	0	15	15	12	8	14	8	8	2	7.18695	1.42595	0.519369	2.74554	0.0060411	0.34074	SEMA5A
ENSG00000114030	310	358	346	326	278	203	352	342	397	366	335	374	359	392	328	373	334.368	0.228994	0.1325	1.72825	0.0839428	0.999974	KPNA1
ENSG00000135821	2828	5016	3979	1787	1183	5252	1874	3650	2721	2980	2723	1657	1902	2663	2016	2531	2753.88	-0.278688	0.168212	-1.65677	0.0975667	0.999974	GLUL
ENSG00000175445	4	10	3	3	6	2	7	4	11	17	7	7	12	5	1	10	6.69687	0.807962	0.504426	1.60175	0.109211	0.999974	LPL
ENSG00000186118	3	2	2	1	1	3	2	0	0	0	2	0	1	0	1	0	1.10799	-1.87981	1.25469	-1.49823	0.134074		TEX38
ENSG00000196104	0	0	0	0	0	0	1	0	2	1	1	2	2	0	0	1	0.613301	2.12592	1.89436	1.12224	0.261762		SPOCK3
ENSG00000231475	73	25	52	25	33	48	21	244	23	10	46	17	13	18	28	47	44.4777	-1.07771	0.303385	-3.55227	0.00038192	0.0622654	IGHV4-30-2
ENSG00000255389	7	13	13	25	22	9	14	14	21	28	7	25	28	19	25	23	18.0094	0.5993	0.31483	1.90357	0.0569661	0.934049
ENSG00000114391	1334	1251	1099	1658	1695	1448	1277	955	1470	1270	2298	1464	1986	1566	1560	1370	1457.33	0.269799	0.135585	1.98989	0.0466034	0.872316	RPL24
ENSG00000154839	53	6	19	13	16	21	9	51	14	6	13	7	10	4	29	7	17.1098	-0.983398	0.451458	-2.17827	0.0293857	0.727867	SKA1
ENSG00000244119	6	2	4	4	17	5	16	4	10	10	5	12	23	7	20	14	9.77392	0.918834	0.406551	2.26007	0.0238167	0.666095
ENSG00000225698	415	55	118	25	21	26	7	228	12	22	78	26	5	20	47	43	70.6759	-1.11902	0.645139	-1.73455	0.082821	0.999974	IGHV3-72
ENSG00000100823	761	807	693	827	935	807	651	590	1030	908	994	787	890	736	781	785	798.231	0.187601	0.110777	1.6935	0.09036	0.999974	APEX1
ENSG00000225200	1	1	1	0	0	0	0	0	1	2	4	4	4	2	2	0	1.35123	2.41374	1.19094	2.02675	0.0426877	0.853457	RPS8P1
ENSG00000090020	340	399	350	257	333	389	319	342	338	295	311	326	250	257	332	305	316.292	-0.177128	0.12784	-1.38554	0.165888	0.999974	SLC9A1
ENSG00000114315	77	103	14	5	5	9	7	5	23	16	17	4	7	5	8	8	19.2594	-0.605367	0.432091	-1.40102	0.161209	0.999974	HES1
ENSG00000274290	4	3	2	0	0	3	0	1	0	1	0	0	0	0	0	0	0.863085	-2.14386	1.88765	-1.13573	0.25607		H2BC6
ENSG00000101187	14	6	13	10	7	12	10	24	9	7	15	8	12	4	10	2	10.022	-0.515187	0.458485	-1.12367	0.261152	0.999974	SLCO4A1
ENSG00000105726	890	874	883	683	849	965	775	1277	811	799	750	802	679	662	771	893	821.819	-0.210778	0.110956	-1.89966	0.0574778	0.937837	ATP13A1
ENSG00000122707	90	111	117	92	102	52	119	80	137	125	95	146	146	92	121	108	106.508	0.359065	0.160687	2.23456	0.025446	0.677322	RECK
ENSG00000123473	72	35	29	25	22	18	15	72	19	15	26	17	15	21	37	20	28.1775	-0.619546	0.349365	-1.77335	0.0761705	0.98418	STIL
ENSG00000132821	3	2	1	4	2	0	2	7	3	0	1	0	1	0	1	1	1.72091	-1.54987	0.997203	-1.55422	0.120132	0.999974	VSTM2L
ENSG00000140632	881	968	994	931	1030	1059	967	1003	957	924	912	929	841	841	919	955	929.251	-0.108431	0.0861622	-1.25845	0.208229	0.999974	GLYR1
ENSG00000146670	111	43	54	35	42	49	29	93	21	14	63	13	11	22	69	29	42.9499	-1.10787	0.358256	-3.09242	0.00198535	0.170138	CDCA5
ENSG00000157653	0	2	0	0	3	0	1	0	5	1	2	3	4	0	1	1	1.41215	1.69996	1.19888	1.41796	0.156201	0.999974	C9orf43
ENSG00000225756	9	11	13	13	37	26	17	11	11	20	8	24	57	57	25	19	22.0386	0.607156	0.279898	2.16921	0.0300669	0.737983	DBH-AS1
ENSG00000240808	0	4	1	1	4	3	3	1	4	2	5	6	3	8	4	3	3.1991	1.16905	0.705748	1.65647	0.0976266	0.999974	RPL34P24
ENSG00000242405	0	0	0	0	0	1	0	0	0	0	2	1	1	1	2	0	0.492148	1.57426	2.29171	0.686937	0.492123		RPL21P100
ENSG00000250644	0	12	1	8	3	15	0	1	1	2	4	1	2	0	2	2	3.32542	-0.571538	0.931536	-0.613544	0.539516	0.999974
ENSG00000213277	0	3	3	7	3	2	4	7	0	1	2	2	2	0	3	0	2.39631	-1.54789	0.856469	-1.80729	0.0707169	0.970386
ENSG00000048140	388	372	356	385	423	407	369	397	315	387	390	321	273	341	355	384	360.583	-0.172337	0.114226	-1.50873	0.131368	0.999974	TSPAN17
ENSG00000065911	457	420	338	218	208	328	243	406	295	280	360	178	167	203	252	253	283.281	-0.386982	0.133573	-2.89715	0.0037657	0.259497	MTHFD2
ENSG00000100387	443	386	280	295	324	476	239	302	287	304	464	222	211	257	290	204	306.617	-0.312621	0.178308	-1.75326	0.0795567	0.997718	RBX1
ENSG00000123146	3492	3552	3867	2814	2864	4772	3122	3943	2878	3148	3548	2604	2436	3097	2930	3542	3235.98	-0.226899	0.0879915	-2.57864	0.00991889	0.444146	ADGRE5
ENSG00000139289	43	53	32	18	15	65	22	13	17	18	23	31	37	47	10	12	28.0771	-0.390985	0.334322	-1.16949	0.242208	0.999974	PHLDA1
ENSG00000187837	96	62	58	72	55	150	56	86	42	53	58	66	47	64	78	47	67.0927	-0.431404	0.221788	-1.94512	0.051761	0.902343	H1-2
ENSG00000204580	16	31	32	39	52	42	36	27	23	61	28	56	60	54	40	68	40.8935	0.485673	0.221312	2.19452	0.0281983	0.713966	DDR1
ENSG00000213713	16	23	21	7	19	19	29	29	28	25	20	25	41	34	26	29	24.0428	0.519766	0.282779	1.83807	0.0660524	0.957926
ENSG00000234192	0	0	0	0	0	0	0	0	0	0	1	1	1	1	1	0	0.307382	1.57225	3.04202	0.516843	0.605266
ENSG00000282133	2	3	7	7	12	4	9	5	10	12	15	8	9	6	18	3	7.9887	0.72893	0.456478	1.59686	0.110298	0.999974	TRBJ1-3
ENSG00000233609	8	11	5	15	24	20	9	13	27	17	5	26	20	25	14	22	16.0569	0.584085	0.319929	1.82567	0.0678995	0.968463
ENSG00000161996	108	99	73	74	136	103	70	60	68	70	48	68	88	75	98	63	80.0518	-0.310305	0.178231	-1.74103	0.0816784	0.999974	WDR90
ENSG00000231130	0	1	0	0	0	0	0	0	2	0	0	4	2	0	3	1	0.797906	2.23373	1.9719	1.13278	0.257307
ENSG00000257270	4	7	7	7	12	9	7	11	12	9	5	16	12	14	12	11	9.53278	0.502765	0.384882	1.30628	0.191456	0.999974
ENSG00000011590	106	57	78	55	48	38	29	95	31	26	53	40	13	32	33	37	47.4217	-0.900622	0.256973	-3.50473	0.000457066	0.0694359	ZBTB32
ENSG00000198242	140	115	107	144	192	142	118	102	139	130	151	168	196	155	155	157	142.124	0.25021	0.128826	1.94223	0.052109	0.904515	RPL23A
ENSG00000224614	43	42	32	12	39	63	23	48	26	33	14	21	27	33	28	33	31.8268	-0.432109	0.253276	-1.70608	0.0879932	0.999974
ENSG00000006327	2	44	13	9	7	123	7	6	8	12	12	9	37	21	5	4	19.6753	-0.269253	0.494606	-0.544379	0.586181	0.999974	TNFRSF12A
ENSG00000130876	0	1	0	0	0	0	0	0	0	0	1	2	4	0	0	0	0.49076	1.08302	3.03296	0.357082	0.721031		SLC7A10
ENSG00000215154	34	32	26	16	21	20	26	25	23	16	15	14	17	17	25	20	21.3422	-0.439927	0.25595	-1.7188	0.0856505	0.999974	LOC652276
ENSG00000223177	0	4	1	2	0	0	1	8	0	0	0	1	2	1	0	0	1.22924	-1.40925	1.52485	-0.924189	0.355388	0.999974	RNA5SP39
ENSG00000260296	13	11	9	23	13	4	15	17	18	19	14	21	34	22	22	18	16.7794	0.720216	0.329088	2.18852	0.0286315	0.720565
ENSG00000147180	12	11	13	16	7	8	9	13	22	20	6	20	31	27	10	13	14.6337	0.648934	0.377224	1.72029	0.0853799	0.999974	ZNF711
ENSG00000265313	0	1	4	1	0	1	2	4	2	0	0	1	0	0	0	0	0.982567	-2.05259	1.58622	-1.29402	0.195659
ENSG00000103121	97	106	97	95	102	107	90	114	67	73	107	98	75	89	89	86	91.7616	-0.251845	0.150313	-1.67547	0.0938411	0.999974	CMC2
ENSG00000103966	316	418	508	296	237	321	233	457	379	329	415	275	198	230	222	238	311.809	-0.281891	0.13739	-2.05175	0.0401938	0.828372	EHD4
ENSG00000105835	1051	2560	1133	288	137	1069	627	679	454	465	542	278	837	1193	400	492	751.104	-0.458384	0.453837	-1.01002	0.312486	0.999974	NAMPT
ENSG00000166762	20	20	16	21	38	21	18	16	33	19	17	31	33	22	27	28	23.3676	0.31384	0.253058	1.24019	0.214905	0.999974	CATSPER2
ENSG00000236567	6	13	9	4	0	9	21	16	2	5	2	3	8	6	16	6	7.7482	-0.67541	0.544268	-1.24095	0.214624	0.999974
ENSG00000236829	4	13	5	7	16	6	15	8	7	9	6	14	23	15	16	19	11.252	0.575616	0.368725	1.5611	0.118501	0.999974	RPL23AP5
ENSG00000111684	133	110	118	102	120	134	95	115	107	88	117	102	75	93	96	111	105.545	-0.237619	0.143777	-1.65269	0.0983941	0.999974	LPCAT3
ENSG00000248275	84	67	58	80	93	78	76	66	80	69	101	106	141	98	100	80	84.6762	0.34825	0.1542	2.25843	0.0239187	0.666168	TRIM52-AS1
ENSG00000134333	1339	1121	1324	1236	1281	1497	1074	1455	1085	917	1511	1158	1094	1087	1154	1092	1194.66	-0.190023	0.104805	-1.81311	0.0698152	0.968463	LDHA
ENSG00000240093	0	1	0	0	0	6	0	0	0	0	0	0	0	0	0	0	0.433624	-0.830701	3.04064	-0.273199	0.7847
ENSG00000248527	2247	3152	1753	1557	1519	1826	1875	1274	2435	3295	4700	3051	2217	2434	2038	1827	2286.7	0.515913	0.15575	3.31244	0.000924851	0.103033	MTATP6P1
ENSG00000116251	456	447	408	625	550	427	487	302	529	516	650	515	653	565	486	466	496.916	0.256831	0.125533	2.04591	0.0407649	0.834993	RPL22
ENSG00000158792	90	90	65	62	60	102	55	71	59	45	94	62	68	50	53	61	66.8598	-0.276099	0.211023	-1.30839	0.190742	0.999974	SPATA2L
ENSG00000054967	761	1274	592	440	512	1660	605	715	671	540	491	444	838	934	583	594	717.439	-0.268428	0.180731	-1.48524	0.13748	0.999974	RELT
ENSG00000174444	4358	4334	4555	5856	6011	4509	4769	2999	5196	4543	7104	5664	7148	4788	4960	4850	5019.29	0.24665	0.1108	2.22608	0.0260087	0.681768	RPL4
ENSG00000103528	9	16	3	12	9	10	8	6	12	15	13	14	14	12	2	23	10.9429	0.48	0.42064	1.14112	0.253821	0.999974	SYT17
ENSG00000106785	1186	1019	1267	863	1139	1154	1170	1347	987	1092	928	980	814	879	1109	1060	1045.1	-0.219725	0.109331	-2.00972	0.0444612	0.864358	TRIM14
ENSG00000106591	207	190	199	241	233	169	201	200	237	185	249	229	279	236	218	239	215.929	0.187417	0.111285	1.68411	0.0921601	0.999974	MRPL32
ENSG00000177369	29	23	13	7	16	29	15	23	11	12	13	10	19	18	13	13	16.2514	-0.450066	0.316622	-1.42146	0.155183	0.999974	FLJ40194
ENSG00000188403	3	2	11	0	0	2	0	19	0	0	3	1	0	0	0	0	2.51995	-2.32211	1.26309	-1.83844	0.0659976	0.957926	IGHV1OR15-9
ENSG00000260398	3	4	1	6	1	0	1	2	2	6	6	7	12	7	4	1	3.87161	1.36056	0.711265	1.91287	0.0557643	0.926937
ENSG00000276663	2	1	2	0	1	3	3	0	0	2	1	5	7	8	5	2	2.58551	1.23892	0.860317	1.44008	0.149845	0.999974
ENSG00000280080	9	12	2	7	23	9	7	7	7	0	11	3	3	7	2	5	7.01778	-1.09305	0.616175	-1.77392	0.0760759	0.98418	TBC1D22A-AS1
ENSG00000100412	524	517	566	460	473	560	453	492	524	460	513	436	390	355	433	432	466.606	-0.198925	0.103042	-1.93052	0.0535421	0.912912	ACO2
ENSG00000162645	2467	3077	2095	2098	1809	1754	3821	2114	1611	1687	1928	1442	1573	1387	3480	1564	2084.77	-0.40906	0.109005	-3.75269	0.000174949	0.0377232	GBP2
ENSG00000231663	5	13	5	7	8	11	8	8	9	12	16	9	15	9	14	11	9.8369	0.560406	0.379176	1.47796	0.139419	0.999974	COA6-AS1
ENSG00000244620	9	2	4	10	4	7	0	11	3	3	3	3	1	4	1	2	4.12405	-1.06401	0.618844	-1.71935	0.0855512	0.999974
ENSG00000085465	24	20	11	35	32	15	27	13	29	27	20	46	60	45	29	25	28.1623	0.670148	0.249306	2.68805	0.00718706	0.375539	OVGP1
ENSG00000101751	101	191	156	173	139	92	236	210	185	243	104	177	219	286	232	241	183.529	0.383052	0.207637	1.84482	0.0650643	0.956806	POLI
ENSG00000136986	686	678	621	560	664	627	619	643	510	543	732	502	576	533	578	563	592.525	-0.177397	0.0999393	-1.77504	0.0758907	0.98418	DERL1
ENSG00000154518	631	501	551	454	558	532	406	514	484	441	630	329	382	372	471	402	470.971	-0.257599	0.124842	-2.06339	0.0390753	0.820169	ATP5MC3
ENSG00000167461	654	657	638	569	479	719	434	720	593	572	605	499	393	439	529	560	557.181	-0.213479	0.117704	-1.81369	0.0697259	0.968463	RAB8A
ENSG00000174903	549	550	506	501	537	539	516	484	499	454	628	424	367	335	454	488	481.52	-0.220352	0.125264	-1.7591	0.0785606	0.994912	RAB1B
ENSG00000211935	277	37	6	79	45	76	31	1123	41	22	13	76	12	27	76	149	128.608	-0.99181	0.51393	-1.92985	0.0536251	0.912912	IGHV1-3
ENSG00000244076	0	0	0	0	0	0	0	0	0	0	1	1	0	0	1	3	0.36809	1.49845	3.04145	0.492678	0.62224
ENSG00000272483	0	1	0	0	4	2	2	3	0	0	0	1	3	0	0	0	0.984999	-1.6141	1.64322	-0.982279	0.325962
ENSG00000226396	6	5	3	9	15	10	15	6	12	11	13	13	23	13	10	11	10.7601	0.690586	0.379652	1.819	0.0689117	0.968463
ENSG00000123130	426	527	405	273	364	551	364	426	351	353	371	338	336	323	349	410	379.337	-0.214384	0.132272	-1.62078	0.105065	0.999974	ACOT9
ENSG00000133619	68	73	76	70	99	80	80	79	94	84	80	95	103	89	91	93	83.2595	0.222536	0.140616	1.58258	0.113518	0.999974	KRBA1
ENSG00000156113	34	16	41	27	21	31	27	51	10	8	48	13	11	11	30	22	24.6561	-0.846333	0.305525	-2.77009	0.00560404	0.327461	KCNMA1
ENSG00000183960	11	10	7	13	17	5	6	17	9	12	2	17	49	33	7	18	14.3333	0.483992	0.419028	1.15503	0.248077	0.999974	KCNH8
ENSG00000184677	663	963	712	904	871	679	922	654	847	969	594	1111	1094	947	932	896	845.908	0.207411	0.110308	1.88029	0.0600681	0.943262	ZBTB40
ENSG00000260660	0	5	1	1	1	5	0	0	0	0	0	0	0	0	0	0	0.80185	-2.21962	2.25912	-0.982516	0.325846		LOC105376731
ENSG00000273319	8	15	10	22	18	17	22	19	6	12	96	16	13	11	10	12	18.8572	-0.179209	0.433422	-0.413475	0.679259	0.999974
ENSG00000112149	764	1466	157	89	204	1214	140	179	230	127	370	95	424	380	110	120	373.978	-0.644453	0.496512	-1.29796	0.194301	0.999974	CD83
ENSG00000263766	2	7	8	4	9	4	10	7	4	4	5	4	2	1	3	2	4.67118	-1.00859	0.561915	-1.79492	0.0726665	0.973401
ENSG00000236297	0	1	0	1	0	1	0	5	7	0	3	1	5	4	5	0	2.02882	2.1867	1.23892	1.765	0.0775636	0.988801	EEF1A1P23
ENSG00000199753	19	12	24	21	31	34	26	19	15	23	36	32	47	44	44	31	28.1725	0.534903	0.232287	2.30277	0.0212917	0.629048	SNORD104
ENSG00000172687	47	41	53	59	62	46	52	39	60	76	27	69	85	93	50	58	56.3995	0.325606	0.223294	1.45819	0.144787	0.999974	ZNF738
ENSG00000230399	0	2	0	0	6	0	0	1	0	0	0	0	0	0	0	0	0.554793	-1.35481	3.0351	-0.446379	0.655323		RBBP8P1
ENSG00000092203	519	527	550	520	545	543	581	520	490	503	509	501	363	386	547	485	497.398	-0.199023	0.104336	-1.90753	0.0564523	0.930405	TOX4
ENSG00000165029	288	319	191	132	105	122	153	141	241	110	133	136	198	167	99	127	163.702	-0.212374	0.224579	-0.945653	0.344326	0.999974	ABCA1
ENSG00000151466	334	532	314	291	125	225	302	447	280	300	358	169	217	193	240	241	280.812	-0.301883	0.183771	-1.64271	0.100442	0.999974	SCLT1
ENSG00000285865	1	11	5	9	3	5	4	13	3	5	2	3	3	3	2	4	4.67231	-0.883997	0.556696	-1.58793	0.112301	0.999974
ENSG00000111605	690	591	659	830	591	459	959	745	776	750	600	823	1303	1031	861	886	771.819	0.339272	0.169612	2.00029	0.0454695	0.871268	CPSF6
ENSG00000163162	1743	2344	1911	1173	1310	2040	1416	1918	1308	1538	1289	1154	1624	1586	1368	1731	1565.62	-0.236871	0.120545	-1.96501	0.0494135	0.891088	RNF149
ENSG00000100342	472	396	504	239	420	585	709	595	386	379	401	287	227	245	655	400	424.368	-0.407312	0.163134	-2.4968	0.0125321	0.490831	APOL1
ENSG00000154277	13	4	3	0	0	6	1	12	0	0	8	0	0	1	2	5	3.38608	-1.37879	0.986367	-1.39785	0.162159	0.999974	UCHL1
ENSG00000175063	54	15	21	11	13	26	13	53	14	9	34	7	5	9	23	14	19.7521	-0.833843	0.387094	-2.15411	0.0312314	0.751241	UBE2C
ENSG00000180764	3	0	5	5	7	3	2	8	8	6	6	6	10	7	4	11	5.59357	0.935908	0.514478	1.81914	0.0688898	0.968463	PIPSL
ENSG00000274038	0	1	0	1	0	1	0	0	0	0	0	0	1	0	0	0	0.246178	-0.723823	3.05113	-0.237231	0.812478
ENSG00000134571	36	60	26	16	37	68	15	24	29	26	23	19	44	22	21	26	30.2826	-0.305269	0.286314	-1.06621	0.286331	0.999974	MYBPC3
ENSG00000094804	100	40	24	23	28	31	11	81	20	8	40	15	9	9	40	23	30.8935	-1.0486	0.424855	-2.46814	0.0135818	0.505376	CDC6
ENSG00000165061	2	0	0	0	0	1	1	0	5	4	1	0	1	7	2	1	1.53993	2.12788	1.12462	1.89209	0.058479	0.93992	ZMAT4
ENSG00000182580	7	7	12	14	5	2	1	8	48	20	17	26	3	3	5	32	12.8895	1.28488	0.434166	2.95942	0.0030822	0.227362	EPHB3
ENSG00000228817	4	15	11	1	3	3	3	12	1	5	4	4	3	5	4	2	4.91921	-0.653089	0.602907	-1.08323	0.278705	0.999974
ENSG00000214892	0	0	0	0	0	0	0	0	0	0	1	0	1	2	0	0	0.246556	1.13301	3.04922	0.371574	0.71021		USP8P1
ENSG00000155629	2364	2901	2029	1431	1378	2530	1750	2527	2181	2045	1839	1334	1381	1534	1502	2107	1896.37	-0.261279	0.103613	-2.52169	0.0116793	0.481904	PIK3AP1
ENSG00000280020	7	7	5	0	0	13	3	8	0	3	1	1	1	2	4	6	3.75775	-1.09285	0.748461	-1.46013	0.144254	0.999974
ENSG00000010626	17	26	16	20	32	32	41	16	38	44	61	25	28	32	37	21	29.88	0.511134	0.280861	1.81988	0.0687775	0.968463	LRRC23
ENSG00000029153	36	27	26	18	16	20	9	44	11	21	29	11	13	13	20	15	20.235	-0.51258	0.335872	-1.52612	0.126981	0.999974	ARNTL2
ENSG00000030110	228	194	176	132	151	188	179	231	175	126	193	111	144	125	174	140	164.024	-0.320199	0.140136	-2.28492	0.0223177	0.645796	BAK1
ENSG00000051341	71	23	32	25	20	8	25	61	25	13	30	13	9	10	29	16	25.2125	-0.772261	0.313175	-2.46591	0.0136665	0.505634	POLQ
ENSG00000065054	21	15	19	25	7	21	15	13	49	17	49	24	14	28	17	17	21.5744	0.593819	0.283564	2.09413	0.0362483	0.7979	SLC9A3R2
ENSG00000075702	61	41	29	23	43	43	24	60	23	21	26	35	29	29	43	40	35.0729	-0.363868	0.273861	-1.32866	0.18396	0.999974	WDR62
ENSG00000078804	118	220	99	60	87	368	104	103	46	45	69	59	176	167	84	76	115.875	-0.633494	0.279231	-2.26871	0.0232858	0.656751	TP53INP2
ENSG00000082397	755	1126	1028	461	322	467	451	777	625	685	693	374	533	398	474	479	593.084	-0.257988	0.158861	-1.62399	0.104378	0.999974	EPB41L3
ENSG00000093009	78	23	21	17	20	32	13	38	25	17	23	14	9	6	24	9	22.7116	-0.861159	0.368853	-2.33469	0.0195594	0.6081	CDC45
ENSG00000106399	105	65	64	86	75	75	58	85	65	47	88	66	41	48	72	59	67.5896	-0.351618	0.196353	-1.79075	0.0733342	0.977118	RPA3
ENSG00000108700	0	0	0	0	0	2	0	3	0	0	0	0	0	0	0	0	0.308564	-0.986521	3.04294	-0.324199	0.745787		CCL8
ENSG00000113356	29	45	21	28	11	37	23	28	14	21	14	30	7	24	19	15	22.519	-0.632914	0.264968	-2.38864	0.0169107	0.568022	POLR3G
ENSG00000123338	3228	3649	3286	3112	3076	3128	2953	3067	3231	2999	3218	2681	2416	2347	2887	3037	2970.85	-0.169761	0.0867175	-1.95763	0.050273	0.896907	NCKAP1L
ENSG00000123360	118	232	72	95	141	174	97	146	75	119	69	90	111	121	103	110	115.258	-0.381649	0.156108	-2.44478	0.014494	0.519016	PDE1B
ENSG00000123609	502	508	450	437	221	383	502	741	400	422	471	328	260	324	467	361	416.674	-0.266191	0.14103	-1.88747	0.0590966	0.941489	NMI
ENSG00000134109	1446	1320	1474	1207	1244	1098	1018	1330	1014	1058	1213	1078	1129	1039	1161	1054	1161.19	-0.208508	0.0991408	-2.10315	0.0354523	0.791676	EDEM1
ENSG00000143226	595	984	1188	629	429	946	607	846	722	597	780	460	570	546	527	752	687.295	-0.287605	0.15212	-1.89065	0.0586708	0.940422	FCGR2A
ENSG00000154814	292	212	235	347	487	219	405	285	254	319	234	434	808	462	557	361	363.475	0.414166	0.147074	2.81603	0.00486213	0.302726	OXNAD1
ENSG00000163263	0	1	0	0	0	0	0	0	0	0	1	0	5	1	2	0	0.614486	1.46937	2.50178	0.587329	0.556983		C1orf189
ENSG00000166851	103	33	57	28	53	34	41	101	30	29	60	42	22	22	43	25	44.4698	-0.643496	0.302774	-2.12534	0.0335586	0.778099	PLK1
ENSG00000171174	99	180	63	7	17	41	8	17	41	24	66	14	15	11	11	14	38.6268	-0.682392	0.377672	-1.80684	0.0707875	0.970386	RBKS
ENSG00000171320	28	14	21	10	4	5	6	33	11	6	9	8	1	2	14	14	11.4349	-0.867922	0.41804	-2.07617	0.0378785	0.81048	ESCO2
ENSG00000182568	1050	1027	1178	1296	1367	665	1449	1110	1285	1229	1008	1557	2277	1354	1578	1168	1266.2	0.31432	0.138409	2.27095	0.02315	0.6543	SATB1
ENSG00000182873	22	27	19	29	39	31	25	15	25	43	13	68	52	47	29	21	31.061	0.443563	0.241121	1.83959	0.0658287	0.957926	PRKCZ-AS1
ENSG00000186431	120	397	260	57	99	737	68	154	187	215	172	79	211	192	86	130	194.868	-0.143352	0.272803	-0.525479	0.59925	0.999974	FCAR
ENSG00000188820	41	308	105	77	107	158	190	186	15	131	121	34	62	59	213	91	116.727	-0.818166	0.222419	-3.67849	0.000234616	0.0470476	CALHM6
ENSG00000189419	4	4	5	6	11	7	8	4	9	9	4	9	18	10	7	13	7.87059	0.670245	0.421461	1.59029	0.111769	0.999974	SPATA41
ENSG00000207523	2	2	4	5	7	1	5	7	1	6	8	11	12	11	7	9	6.02421	0.978631	0.509056	1.92244	0.05455	0.916925	SNORA66
ENSG00000213801	12	6	15	14	15	16	18	13	15	12	18	12	33	21	19	18	15.8034	0.421613	0.300159	1.40463	0.16013	0.999974	ZNF321P
ENSG00000214135	95	62	67	126	128	72	103	98	128	168	50	115	138	106	108	132	104.277	0.307949	0.195115	1.5783	0.114497	0.999974	LOC220729
ENSG00000217026	1	0	0	0	0	0	0	0	0	1	0	1	3	1	1	0	0.49203	1.62102	2.32759	0.696436	0.486156		RPL10P1
ENSG00000234272	0	1	0	0	0	0	0	0	0	0	0	0	2	1	0	1	0.307524	0.864069	3.04487	0.283779	0.77658
ENSG00000235681	0	1	3	0	1	2	2	0	6	2	3	9	0	3	0	3	2.14993	1.28936	1.06219	1.21386	0.2248	0.999974
ENSG00000236867	2	1	2	0	3	1	2	1	0	0	0	0	1	1	0	0	0.862301	-2.15232	1.41036	-1.52607	0.126991
ENSG00000237765	90	105	138	158	100	99	122	102	151	125	183	151	147	111	108	129	124.083	0.274095	0.144458	1.89741	0.0577744	0.93992	FAM200B
ENSG00000240694	3	0	6	4	0	2	3	0	0	0	1	0	0	1	1	0	1.29101	-1.86391	1.34283	-1.38805	0.165123	0.999974	PNMA2
ENSG00000242067	0	0	0	0	0	0	0	0	0	2	0	0	0	1	1	1	0.30763	1.42635	3.04424	0.468541	0.639397		RPL9P28
ENSG00000242431	0	0	0	0	0	0	0	0	4	0	3	1	0	1	0	0	0.552288	1.77151	3.00397	0.589723	0.555376		RPL21P52
ENSG00000242858	0	0	1	0	3	3	1	0	0	4	6	5	7	3	2	0	2.15185	1.72703	1.00517	1.71814	0.0857707	0.999974	RPL13AP14
ENSG00000243517	2	0	0	1	1	0	0	2	4	1	6	3	5	5	0	4	2.08971	2.16948	0.968736	2.2395	0.0251236	0.675009	RPL13AP22
ENSG00000251369	91	68	70	127	131	62	143	90	121	141	64	155	161	92	156	129	110.705	0.387796	0.15395	2.51898	0.0117696	0.483638	ZNF550
ENSG00000254065	1	2	0	0	2	0	0	1	0	0	0	1	0	0	0	0	0.431001	-1.38152	2.79816	-0.493725	0.6215
ENSG00000259394	0	0	0	0	0	0	0	0	0	0	2	0	2	0	1	1	0.368043	1.56813	3.04062	0.515727	0.606045
ENSG00000260081	1	1	2	3	6	0	2	5	3	3	6	6	13	4	7	3	3.99381	1.29701	0.633026	2.0489	0.0404715	0.831531	LOC105373383
ENSG00000261528	3	5	2	3	8	15	6	8	0	1	0	4	9	1	3	2	4.31149	-1.65211	0.703918	-2.34702	0.018924	0.597845	CCNYL7
ENSG00000266127	1	8	5	2	0	0	1	7	1	4	2	1	2	1	0	1	2.21129	-0.658036	0.894658	-0.735517	0.462025	0.999974	ZNF415P1
ENSG00000270822	0	1	0	0	0	0	1	0	0	1	1	0	3	3	0	1	0.676832	1.50119	1.88202	0.797646	0.425076
ENSG00000281100	24	31	26	31	23	25	24	26	7	18	15	19	12	17	27	16	20.974	-0.727964	0.276394	-2.63379	0.00844387	0.416032
ENSG00000285994	6	4	1	8	19	8	6	10	3	0	2	8	4	3	4	2	5.41733	-1.24831	0.573419	-2.17696	0.0294833	0.729013
ENSG00000287920	38	28	26	50	29	14	44	37	22	23	12	37	18	22	25	29	27.9101	-0.490076	0.247362	-1.98121	0.0475676	0.881583
ENSG00000162368	1005	1048	949	1178	647	597	1067	908	1057	1066	1085	1213	1261	1266	975	1010	1004	0.293628	0.153345	1.91482	0.0555152	0.924976	CMPK1
ENSG00000170312	67	28	33	13	22	11	22	64	16	7	24	14	9	9	36	13	23.8664	-0.957292	0.372996	-2.5665	0.0102732	0.451773	CDK1
ENSG00000176909	2	1	0	1	7	3	2	4	14	4	5	9	9	5	4	3	4.48735	1.52375	0.641059	2.37693	0.0174576	0.578005	MAMSTR
ENSG00000182670	909	1028	873	1480	768	407	1239	1117	1208	920	1244	1397	1669	1635	1133	1050	1111.18	0.428835	0.21755	1.9712	0.048701	0.887194	TTC3
ENSG00000227117	0	0	0	0	2	2	2	1	0	0	0	1	2	0	0	0	0.615707	-1.02492	2.15562	-0.475465	0.634455		HORMAD2-AS1
ENSG00000240950	3	3	3	0	0	1	1	0	1	2	13	5	4	7	1	0	2.70455	1.44163	0.919787	1.56736	0.117032	0.999974	RPL8P3
ENSG00000248256	0	1	0	0	0	0	0	0	1	0	0	3	3	3	0	0	0.676725	1.81837	2.40869	0.75492	0.450297		OCIAD1-AS1
ENSG00000270550	339	77	254	103	90	99	50	612	68	27	213	74	28	34	185	116	145.687	-1.11217	0.449346	-2.47508	0.0133205	0.502099	IGHV3-30
ENSG00000102144	2719	2815	2557	2201	2234	2874	1905	2316	2329	2145	2656	1773	2121	1991	1901	2167	2257.39	-0.199916	0.0952084	-2.09977	0.0357488	0.793877	PGK1
ENSG00000138760	906	919	825	457	465	538	487	1135	873	619	576	441	581	438	525	637	640.809	-0.241584	0.140261	-1.72238	0.0850007	0.999974	SCARB2
ENSG00000108829	521	474	543	346	350	607	361	665	467	355	579	302	378	357	336	391	432.49	-0.278744	0.133868	-2.08224	0.0373208	0.80479	LRRC59
ENSG00000132780	732	558	524	534	584	610	520	632	494	454	642	471	442	428	606	470	535.138	-0.237308	0.128808	-1.84234	0.065426	0.957655	NASP
ENSG00000136982	25	7	13	7	4	7	7	19	6	2	2	5	3	1	13	3	7.62896	-1.4394	0.537682	-2.67704	0.00742754	0.381909	DSCC1
ENSG00000168899	425	409	338	242	234	313	347	393	273	221	502	148	154	184	441	282	301.668	-0.398187	0.1804	-2.20724	0.027297	0.700652	VAMP5
ENSG00000270906	1	1	0	0	0	0	0	0	2	1	0	4	1	1	0	2	0.798554	1.78816	1.58692	1.12681	0.259821		MTND4P35
ENSG00000225972	1	0	2	0	0	0	0	1	1	4	3	4	0	3	1	3	1.41317	2.20109	1.17834	1.86795	0.0617685	0.945898	MTND1P23
ENSG00000155329	81	90	92	110	57	56	84	96	57	81	82	65	51	56	58	76	73.2731	-0.333981	0.157683	-2.11806	0.03417	0.780554	ZCCHC10
ENSG00000167363	12	17	14	9	17	17	19	8	17	23	18	18	24	22	20	11	16.3589	0.448119	0.282631	1.58552	0.112847	0.999974	FN3K
ENSG00000171202	99	75	59	75	77	103	80	67	68	66	99	50	42	60	73	62	71.0497	-0.308902	0.200774	-1.53855	0.123913	0.999974	TMEM126A
ENSG00000241255	0	1	0	0	0	1	0	0	3	0	2	1	1	0	2	1	0.736962	2.00822	1.64957	1.21742	0.223445
ENSG00000213740	0	0	0	0	0	0	1	2	1	3	4	3	5	1	0	0	1.22753	2.5895	1.49454	1.73264	0.0831604	0.999974
ENSG00000047578	233	258	265	222	225	299	228	220	219	206	203	227	232	196	259	197	226.879	-0.166222	0.12406	-1.33985	0.180294	0.999974	KATNIP
ENSG00000121152	95	54	45	55	42	45	36	89	33	25	59	32	8	28	47	41	45.15	-0.82008	0.288381	-2.84374	0.00445873	0.288422	NCAPH
ENSG00000125733	43	34	33	42	56	31	30	30	69	41	42	53	46	48	33	42	41.382	0.321809	0.19814	1.62415	0.104344	0.999974	TRIP10
ENSG00000188215	70	115	68	77	71	64	69	79	71	62	57	69	68	64	66	59	69.4253	-0.235047	0.167137	-1.40632	0.15963	0.999974	DCUN1D3
ENSG00000232952	0	1	0	0	0	0	0	0	0	0	1	0	1	4	1	1	0.554849	1.63673	2.24831	0.727981	0.466625		LOC401957
ENSG00000280789	78	75	102	89	88	86	76	66	69	85	70	72	58	65	67	69	74.7155	-0.249754	0.158852	-1.57225	0.115894	0.999974	PAGR1
ENSG00000105376	16	7	11	11	10	16	7	4	11	3	4	7	5	14	4	4	8.25098	-0.713127	0.408277	-1.74668	0.0806935	0.999974	ICAM5
ENSG00000229531	2	1	4	2	4	2	1	4	0	0	2	2	3	2	0	1	1.8455	-1.20793	0.883328	-1.36748	0.171475	0.999974	RABGAP1L-AS1
ENSG00000097096	8	5	8	14	28	2	16	11	6	20	13	22	86	26	19	18	18.5621	1.0795	0.380764	2.83509	0.00458131	0.294452	SYDE2
ENSG00000122862	5713	7247	6311	3398	2780	7966	3121	4247	4645	3645	6309	2974	3882	4041	3183	3277	4474.65	-0.29319	0.161139	-1.81949	0.0688369	0.968463	SRGN
ENSG00000188771	0	0	1	0	0	0	1	1	1	0	1	3	5	1	5	1	1.22821	2.05911	1.24102	1.65921	0.0970731	0.999974	PLET1
ENSG00000131142	1	1	1	2	0	0	1	5	0	1	1	0	1	0	1	0	0.92154	-1.05708	1.36052	-0.776971	0.437176		CCL25
ENSG00000090061	201	213	222	118	198	226	185	218	167	144	148	166	236	169	176	160	181.263	-0.206878	0.152928	-1.35278	0.176124	0.999974	CCNK
ENSG00000196116	230	250	256	207	147	171	206	368	210	255	204	200	136	166	170	197	207.37	-0.231852	0.133821	-1.73255	0.0831756	0.999974	TDRD7
ENSG00000130956	65	81	95	100	143	98	129	97	90	106	117	158	152	130	132	115	111.167	0.316676	0.134958	2.34647	0.0189523	0.597845	HABP4
ENSG00000066135	194	203	167	147	161	155	147	182	175	168	159	141	120	105	154	146	155.201	-0.224251	0.123101	-1.82167	0.0685044	0.968463	KDM4A
ENSG00000129422	17	17	15	20	34	11	25	21	19	29	16	23	32	45	27	28	23.3132	0.444383	0.288157	1.54216	0.123035	0.999974	MTUS1
ENSG00000155846	373	506	302	186	229	340	237	329	256	315	328	156	245	260	204	222	276.062	-0.310261	0.129519	-2.39549	0.016598	0.563234	PPARGC1B
ENSG00000279166	21	23	15	12	7	7	16	23	11	5	13	5	13	18	9	7	12.6091	-0.616163	0.426637	-1.44423	0.148674	0.999974
ENSG00000234436	2	12	6	0	2	7	3	0	3	3	4	2	5	0	0	3	3.19722	-0.325252	0.894675	-0.363542	0.7162	0.999974
ENSG00000243802	1	0	32	1	0	0	0	0	2	2	73	5	4	4	0	1	7.66101	2.15508	0.76554	2.81511	0.00487611	0.302726
ENSG00000257790	0	1	0	0	0	0	0	0	0	0	1	1	1	1	0	1	0.368716	1.37164	2.5432	0.539339	0.589653		EIF4A1P4
ENSG00000149554	93	60	41	27	45	35	44	76	38	22	39	17	37	34	56	32	42.8202	-0.589452	0.254501	-2.31611	0.0205525	0.624669	CHEK1
ENSG00000162591	123	158	190	223	404	276	302	116	189	304	155	345	531	377	359	232	263.498	0.494727	0.150107	3.29584	0.000981291	0.10624	MEGF6
ENSG00000213985	3	3	1	1	4	0	2	0	3	5	6	1	4	4	2	4	2.64341	1.20687	0.781162	1.54497	0.122353	0.999974
ENSG00000271855	0	0	3	2	4	3	3	0	0	0	3	1	0	0	0	0	1.16846	-1.81337	1.567	-1.15722	0.24718	0.999974
ENSG00000226608	7	8	8	4	8	10	9	4	12	13	36	8	14	19	10	12	11.1889	1.01865	0.374503	2.72	0.00652815	0.357479
ENSG00000108387	16	13	19	19	10	21	11	28	11	14	7	14	15	6	15	12	14.2055	-0.530623	0.360314	-1.47267	0.140841	0.999974	SEPTIN4
ENSG00000173262	2	5	0	1	0	4	0	0	1	0	0	0	0	1	0	0	0.863694	-1.29356	1.91039	-0.677119	0.49833		SLC2A14
ENSG00000211974	22	3	0	2	6	9	3	52	8	2	0	2	3	3	5	11	8.06538	-1.0295	0.546642	-1.88331	0.0596585	0.941657	IGHV2-70D
ENSG00000235954	101	60	106	91	105	106	85	73	92	92	115	115	104	139	117	99	98.4106	0.26983	0.14552	1.85424	0.0637044	0.956806	TTC28-AS1
ENSG00000137073	296	323	290	306	375	332	321	351	302	247	301	298	290	280	281	268	298.952	-0.195665	0.105732	-1.85057	0.0642311	0.956806	UBAP2
ENSG00000171101	20	15	33	37	44	46	39	18	75	33	28	74	40	62	42	50	40.3406	0.690433	0.272216	2.53634	0.0112019	0.474888	SIGLEC17P
ENSG00000231607	93	94	84	72	103	97	96	152	64	80	39	56	58	68	97	99	83.1683	-0.516949	0.16518	-3.1296	0.00175044	0.155316	DLEU2
ENSG00000243592	0	0	0	0	0	0	0	0	0	0	2	3	0	0	1	0	0.3679	1.33098	3.04179	0.437564	0.661702		RPL17P22
ENSG00000147677	1715	1861	1781	1961	1675	1448	1708	1395	1831	1828	2489	1786	2363	1639	1811	1776	1786.84	0.187723	0.102084	1.8389	0.0659293	0.957926	EIF3H
ENSG00000167680	46	50	92	7	15	57	7	7	12	9	49	12	18	14	6	5	24.9759	-0.964604	0.37998	-2.53857	0.0111308	0.472892	SEMA6B
ENSG00000186501	227	202	189	239	261	260	224	224	255	227	279	248	250	230	276	264	237.061	0.152523	0.116916	1.30455	0.192046	0.999974	TMEM222
ENSG00000013364	2268	2165	2217	1925	2262	2565	2466	2122	2213	1867	2311	1631	1858	1846	2463	2121	2109.46	-0.151224	0.091025	-1.66134	0.096645	0.999974	MVP
ENSG00000108424	1865	2049	1905	1830	2218	1646	2075	1779	1735	1790	1754	1587	1672	1573	1925	1749	1792.6	-0.156706	0.0776781	-2.01737	0.0436568	0.859127	KPNB1
ENSG00000112742	31	21	21	10	0	4	10	50	11	2	14	5	5	8	18	9	13.466	-0.649375	0.535662	-1.21228	0.225403	0.999974	TTK
ENSG00000121236	2	2	6	0	2	4	2	2	3	0	2	4	1	1	1	2	2.09058	-0.578428	0.861764	-0.671215	0.502084	0.999974	TRIM6
ENSG00000122952	157	46	54	44	49	52	43	97	28	29	57	21	30	21	86	34	52.1802	-0.834975	0.318337	-2.62293	0.00871782	0.418991	ZWINT
ENSG00000131747	389	190	208	130	52	71	120	369	115	60	217	58	44	71	198	98	146.97	-0.75539	0.282672	-2.67232	0.00753289	0.384611	TOP2A
ENSG00000131871	317	314	250	171	216	319	162	293	242	193	354	152	154	167	178	193	226.043	-0.335641	0.167165	-2.00784	0.0446602	0.866123	SELENOS
ENSG00000140379	340	585	260	118	123	517	206	202	187	211	348	109	200	311	178	187	251.241	-0.30473	0.214428	-1.42113	0.15528	0.999974	BCL2A1
ENSG00000167513	174	66	46	30	62	68	40	106	39	19	70	23	16	21	72	32	54.4125	-1.05525	0.346918	-3.0418	0.00235171	0.188635	CDT1
ENSG00000179331	37	52	39	19	19	20	23	45	33	23	26	22	31	18	26	33	28.6474	-0.202577	0.25753	-0.786615	0.431507	0.999974	RAB39A
ENSG00000196419	1412	1280	1382	1385	1415	1431	1280	1308	1279	1217	1596	1211	1168	1115	1251	1106	1281.28	-0.141873	0.0912089	-1.55547	0.119834	0.999974	XRCC6
ENSG00000214192	1	1	2	1	0	0	0	0	3	0	5	6	4	0	5	2	1.84073	2.13473	1.07123	1.99279	0.0462845	0.872316
ENSG00000215867	3	4	0	2	2	5	8	7	0	3	1	2	7	0	0	0	2.70635	-1.8315	1.03197	-1.77477	0.0759353	0.98418	KRT18P57
ENSG00000233892	9	7	7	4	13	12	5	13	5	4	4	9	7	7	6	7	7.32419	-0.480908	0.437178	-1.10003	0.27132	0.999974	PAIP1P1
ENSG00000248854	2	1	0	1	0	0	0	4	1	0	4	4	2	2	1	5	1.65879	1.55433	1.07228	1.44956	0.147181	0.999974
ENSG00000258725	10	14	4	6	24	15	12	14	6	2	4	10	10	8	8	6	9.41865	-0.837811	0.425188	-1.97045	0.0487872	0.887194	PRC1-AS1
ENSG00000279175	3	11	8	9	3	14	6	8	3	4	5	3	5	2	8	2	5.78241	-0.915754	0.536623	-1.70651	0.0879126	0.999974
ENSG00000025293	644	739	697	634	637	590	584	558	828	721	913	744	640	643	652	640	667.907	0.176955	0.0897735	1.97113	0.048709	0.887194	PHF20
ENSG00000161791	514	392	407	410	650	453	598	348	724	671	457	568	602	550	481	532	513.884	0.293545	0.137427	2.13601	0.0326786	0.76465	FMNL3
ENSG00000166257	2	6	1	0	0	6	7	7	0	0	2	1	2	4	0	3	2.52434	-1.1037	1.00159	-1.10195	0.270484	0.999974	SCN3B
ENSG00000188626	0	3	6	9	2	1	4	4	6	8	2	21	8	9	7	4	5.77434	1.24067	0.594923	2.08543	0.0370304	0.803677	GOLGA8M
ENSG00000227436	2	1	1	1	3	1	5	1	0	0	0	1	3	0	0	0	1.16843	-2.17503	1.25338	-1.73533	0.0826817	0.999974
ENSG00000244232	0	1	0	0	1	2	0	1	0	0	1	0	0	0	0	0	0.37	-1.22231	2.95483	-0.413665	0.679119		RN7SL698P
ENSG00000176659	13	35	26	24	30	27	21	17	52	42	23	25	45	22	17	36	27.967	0.393247	0.290959	1.35155	0.176519	0.999974	C20orf197
ENSG00000185880	556	337	389	435	376	352	523	503	334	389	304	284	143	202	463	416	369.319	-0.514504	0.163385	-3.14902	0.00163817	0.149319	TRIM69
ENSG00000035499	44	14	27	11	12	6	18	26	13	8	20	7	1	9	15	13	15.0055	-0.862109	0.370856	-2.32465	0.0200908	0.616024	DEPDC1B
ENSG00000137824	276	263	224	222	271	335	266	216	229	259	201	206	203	200	253	213	236.027	-0.229407	0.121241	-1.89215	0.0584704	0.93992	RMDN3
ENSG00000260132	0	1	0	1	4	2	2	0	0	0	0	0	0	0	0	0	0.616423	-2.14909	2.4479	-0.877932	0.37998
ENSG00000249709	3	5	2	5	7	0	3	3	2	0	2	3	1	3	0	0	2.3988	-1.57032	0.941253	-1.66833	0.0952509	0.999974	ZNF564
ENSG00000043462	2483	2899	2125	1937	2544	2676	2643	2413	2443	2430	2027	2120	2146	2167	2282	2394	2320.45	-0.126823	0.0835615	-1.51773	0.129084	0.999974	LCP2
ENSG00000100316	7656	7692	8215	12081	11974	9164	8519	5401	8957	8819	13806	10974	13522	10527	10341	8822	9620.5	0.29624	0.114592	2.58517	0.00973315	0.443588	RPL3
ENSG00000110057	955	1053	949	698	579	1206	571	1122	862	881	921	586	719	681	574	826	810.837	-0.209684	0.127489	-1.64472	0.100027	0.999974	UNC93B1
ENSG00000129757	1422	1009	158	373	332	614	334	667	545	381	372	274	263	309	466	503	493.725	-0.427052	0.248642	-1.71754	0.0858807	0.999974	CDKN1C
ENSG00000168078	33	5	13	3	3	4	1	25	0	2	11	1	2	2	12	3	7.38527	-1.28156	0.737217	-1.73838	0.0821445	0.999974	PBK
ENSG00000175643	75	18	18	18	49	19	24	18	15	9	31	16	15	9	29	13	23.1397	-0.708579	0.358845	-1.97461	0.0483126	0.887194	RMI2
ENSG00000230207	10	7	8	11	6	6	9	4	9	9	27	16	12	8	12	1	9.52377	0.469944	0.411238	1.14275	0.253141	0.999974	RPL4P5
ENSG00000286733	0	6	1	0	7	2	5	5	0	0	2	2	2	1	3	0	2.21484	-1.14189	1.00837	-1.13241	0.257463	0.999974	LINC02348
ENSG00000241490	4	6	14	14	14	9	7	3	10	19	4	17	18	25	4	14	11.1941	0.613029	0.451677	1.35723	0.174709	0.999974	LOC107986115
ENSG00000121858	997	1018	1225	633	290	399	829	1970	859	896	783	403	291	286	760	815	765.39	-0.450242	0.14584	-3.08722	0.00202036	0.171791	TNFSF10
ENSG00000275395	45	47	38	56	171	67	50	25	85	112	52	106	255	110	51	49	81.1241	0.727138	0.173582	4.18901	2.80173e-05	0.00985667	FCGBP
ENSG00000076356	46	61	63	35	34	79	31	58	53	26	53	45	37	29	28	48	44.651	-0.331716	0.244818	-1.35495	0.175433	0.999974	PLXNA2
ENSG00000111602	297	189	186	218	183	204	171	250	186	129	183	182	141	161	216	171	188.641	-0.308604	0.141009	-2.18854	0.02863	0.720565	TIMELESS
ENSG00000130429	144	142	141	124	129	169	116	130	123	110	162	100	103	127	136	110	127.076	-0.183098	0.13646	-1.34178	0.179668	0.999974	ARPC1B
ENSG00000135480	8	1	5	2	2	0	0	3	1	0	1	2	2	1	0	0	1.72249	-1.29023	1.04221	-1.23798	0.215725	0.999974	KRT7
ENSG00000137098	6	7	11	9	16	11	7	8	17	11	12	12	16	12	6	15	10.8212	0.431866	0.357931	1.20656	0.227601	0.999974	SPAG8
ENSG00000168140	7	14	8	2	10	25	6	8	10	6	3	7	7	8	2	5	7.88347	-0.64091	0.473705	-1.35297	0.176064	0.999974	VASN
ENSG00000173530	55	70	51	63	119	74	93	61	89	92	53	127	150	117	111	83	86.5922	0.481915	0.15611	3.08701	0.00202177	0.171791	TNFRSF10D
ENSG00000176641	14	25	5	1	5	7	5	10	6	5	7	3	6	7	5	0	6.83131	-0.674222	0.572769	-1.17713	0.239145	0.999974	RNF152
ENSG00000181690	29	37	38	61	37	9	37	43	29	43	44	66	85	54	40	46	42.8948	0.510817	0.273687	1.86643	0.0619816	0.947346	PLAG1
ENSG00000224607	0	2	0	0	0	0	0	4	0	0	0	0	0	0	0	0	0.368999	-0.995325	3.04017	-0.327391	0.743372
ENSG00000232794	0	2	0	0	0	0	0	0	1	2	2	1	1	0	1	2	0.736437	2.11137	1.59747	1.32169	0.18627
ENSG00000272574	2	3	5	1	6	5	4	6	0	0	1	1	7	2	1	0	2.70803	-1.95482	0.857775	-2.27894	0.0226708	0.649452
ENSG00000272836	10	20	11	5	18	22	14	11	10	9	7	14	14	4	11	10	11.6886	-0.45483	0.406494	-1.11891	0.263179	0.999974
ENSG00000279394	1	2	0	0	1	5	1	2	1	0	0	0	1	0	0	0	0.863623	-1.84748	1.5698	-1.17689	0.23924
ENSG00000137757	51	46	28	15	16	21	32	44	25	32	25	9	21	13	30	29	26.8727	-0.436946	0.248405	-1.759	0.0785769	0.994912	CASP5
ENSG00000251562	78071	132827	71020	204546	102833	67740	108827	97166	85366	88125	94555	74069	82505	79285	66790	76120	92814.5	-0.331877	0.182282	-1.82068	0.0686557	0.968463	MALAT1
ENSG00000118363	186	142	143	132	100	115	105	180	108	118	170	77	72	104	117	120	122.314	-0.328916	0.163535	-2.01129	0.0442951	0.86282	SPCS2
ENSG00000134769	2	5	5	5	2	6	4	3	21	5	8	6	7	7	1	6	5.7148	0.723588	0.560128	1.29183	0.196417	0.999974	DTNA
ENSG00000143476	146	43	34	33	32	16	22	87	33	22	37	12	4	11	53	14	36.8596	-1.15484	0.399704	-2.88925	0.00386158	0.263384	DTL
ENSG00000158714	40	24	22	22	25	18	47	16	11	29	17	16	12	6	36	12	21.706	-0.69184	0.302685	-2.28568	0.0222731	0.645438	SLAMF8
ENSG00000211648	370	70	419	120	73	127	39	860	66	35	228	53	21	50	88	221	174.627	-1.22864	0.291776	-4.21089	2.54365e-05	0.00980921	IGLV1-47
ENSG00000271687	0	0	0	0	0	0	0	0	0	0	4	1	0	1	2	1	0.552602	1.99741	2.5533	0.782286	0.434047		MTND5P10
ENSG00000244538	0	1	0	0	0	1	0	0	2	1	5	2	2	3	1	0	1.10652	2.46006	1.33152	1.84755	0.0646669
ENSG00000260290	4	2	4	7	10	1	3	3	11	11	4	8	12	3	9	5	5.95991	0.954877	0.504586	1.8924	0.0584379	0.93992
ENSG00000260496	1	2	2	7	17	7	12	3	7	23	6	21	27	6	17	2	9.83359	1.14419	0.483654	2.36571	0.0179953	0.583917
ENSG00000254893	7	0	0	1	0	0	3	2	6	4	4	4	1	6	8	5	3.13651	2.18233	0.839707	2.59892	0.00935164	0.432093
ENSG00000229022	0	0	0	0	0	0	0	0	0	0	4	1	0	1	2	0	0.491254	1.66976	3.03539	0.550096	0.582253		RPL6P3
ENSG00000071242	45	53	44	53	56	56	57	35	42	70	50	76	72	52	45	51	52.695	0.184005	0.183295	1.00387	0.315439	0.999974	RPS6KA2
ENSG00000011376	171	159	183	141	141	122	134	158	133	133	161	106	105	107	145	135	137.36	-0.244682	0.122843	-1.99182	0.0463904	0.872316	LARS2
ENSG00000107960	192	166	239	251	286	234	263	184	230	255	294	315	322	227	270	202	241.618	0.221641	0.11197	1.97948	0.0477623	0.883558	STN1
ENSG00000126458	349	233	199	122	178	267	150	265	224	201	277	115	157	144	170	169	198.079	-0.255929	0.166831	-1.53407	0.125013	0.999974	RRAS
ENSG00000130202	37	105	79	36	39	116	40	85	59	48	74	31	73	48	43	49	59.1751	-0.244265	0.261353	-0.934614	0.349987	0.999974	NECTIN2
ENSG00000182179	1371	1376	1153	1339	1633	1778	1465	1451	1332	1272	960	1216	1362	1244	1513	1313	1339.62	-0.181896	0.0895933	-2.03024	0.0423324	0.848891	UBA7
ENSG00000196284	43	43	41	46	47	33	47	35	45	50	58	52	54	63	43	37	45.3181	0.25387	0.191774	1.3238	0.185569	0.999974	SUPT3H
ENSG00000228399	0	0	0	0	0	0	0	1	1	1	4	1	1	2	1	0	0.737315	2.42579	1.63797	1.48097	0.138613		RPS20P6
ENSG00000235440	4	11	0	3	2	2	2	3	0	2	3	0	0	0	1	1	2.09149	-2.21267	1.06112	-2.08522	0.0370491	0.803677	RPS2P15
ENSG00000236801	1	0	0	0	0	0	0	0	0	0	7	0	0	3	0	2	0.799105	1.36307	2.66816	0.510866	0.609445		RPL24P8
ENSG00000173175	0	2	1	1	4	0	5	3	2	6	8	5	7	4	1	1	3.07147	1.29966	0.813706	1.59722	0.110217	0.999974	ADCY5
ENSG00000185480	30	24	18	16	9	5	13	25	18	11	11	7	7	8	18	8	14.0187	-0.620903	0.35441	-1.75194	0.0797848	0.999953	PARPBP
ENSG00000211900	164	53	184	57	49	90	27	407	29	32	176	60	16	42	98	62	95.0698	-0.877762	0.377744	-2.32369	0.0201419	0.61665	IGHJ6
ENSG00000238741	32	33	38	27	26	31	24	22	16	19	33	31	22	14	12	21	24.6556	-0.513006	0.260608	-1.9685	0.049011	0.889285	SCARNA7
ENSG00000256188	2	4	0	2	0	1	3	3	0	0	0	2	1	1	0	2	1.29136	-1.29094	1.20341	-1.07274	0.283389	0.999974	TAS2R30
ENSG00000238090	0	2	0	1	0	0	0	1	0	0	0	0	0	0	0	0	0.245793	-1.13878	3.04922	-0.373467	0.708801		LOC100421336
ENSG00000166704	53	24	26	68	78	32	76	40	68	73	35	75	88	52	64	67	56.4957	0.460457	0.214605	2.1456	0.0319048	0.755609	ZNF606
ENSG00000006453	11	23	23	5	17	20	8	21	13	14	8	8	9	10	9	13	13.0418	-0.529254	0.350522	-1.5099	0.131068	0.999974	BAIAP2L1
ENSG00000017483	162	97	164	154	129	147	141	310	92	110	148	129	98	120	185	95	140.283	-0.377184	0.210486	-1.79197	0.0731386	0.977118	SLC38A5
ENSG00000073111	332	100	120	143	150	169	96	200	113	61	94	81	72	77	195	86	128.565	-0.749616	0.242199	-3.09504	0.00196785	0.169362	MCM2
ENSG00000104881	23	15	21	30	35	25	29	25	34	37	27	44	35	22	27	30	28.2164	0.334768	0.242395	1.38108	0.167253	0.999974	PPP1R13L
ENSG00000120896	157	254	155	128	275	243	213	222	258	260	261	267	312	241	217	236	227.469	0.347077	0.154531	2.24599	0.0247045	0.672182	SORBS3
ENSG00000125538	785	645	72	18	47	192	36	24	175	182	136	5	65	40	26	30	152.612	-0.860654	0.344641	-2.49725	0.0125161	0.490831	IL1B
ENSG00000130066	10874	18851	9719	2467	2997	9788	3359	4863	7804	8612	7093	2227	4300	3718	4390	4557	6496.88	-0.350035	0.196336	-1.78284	0.0746124	0.979832	SAT1
ENSG00000157827	182	243	118	48	63	66	95	312	109	92	68	89	48	82	115	133	114.57	-0.40764	0.246604	-1.65302	0.0983276	0.999974	FMNL2
ENSG00000160111	36	93	87	70	36	78	37	80	129	126	103	84	62	49	52	157	78.5896	0.538846	0.233517	2.30752	0.0210258	0.627426	CPAMD8
ENSG00000172809	2590	2562	2453	3709	3561	3139	2566	2220	3011	2827	4698	3228	4321	3553	3123	2836	3098.87	0.270042	0.120598	2.23919	0.0251435	0.675009	RPL38
ENSG00000178201	1	1	1	1	3	0	0	5	0	0	2	6	4	4	3	6	2.27477	1.08473	0.909426	1.19276	0.232962	0.999974	VN1R1
ENSG00000184271	59	76	70	86	173	98	159	69	83	129	70	184	198	162	123	117	114.142	0.454222	0.182438	2.48973	0.0127839	0.493916	POU6F1
ENSG00000196177	181	166	171	235	195	76	257	192	230	244	154	259	246	227	252	241	204.44	0.371984	0.17572	2.11691	0.0342671	0.780554	ACADSB
ENSG00000197122	583	830	452	236	253	425	289	401	541	478	519	219	236	228	308	306	387.643	-0.266863	0.14681	-1.81775	0.0691031	0.968463	SRC
ENSG00000241889	0	1	1	1	0	0	0	0	0	4	1	3	2	1	1	0	0.921022	1.56174	1.37996	1.13173	0.257749
ENSG00000250347	0	1	0	0	0	0	0	0	1	1	1	1	1	2	0	0	0.492069	1.71708	2.02235	0.849052	0.395853
ENSG00000255717	498	495	431	627	640	491	509	501	521	492	492	675	865	648	675	614	564.131	0.234464	0.0953751	2.45834	0.0139583	0.507996	SNHG1
ENSG00000265972	10297	11249	22487	17798	19671	18590	17652	18756	16507	24008	14263	21865	39533	21924	17057	19406	19124.6	0.330694	0.177264	1.86555	0.0621044	0.948499	TXNIP
ENSG00000272663	2	0	0	0	0	1	0	0	0	0	1	0	0	0	0	0	0.24682	-0.464664	3.04736	-0.152481	0.878808
ENSG00000011275	666	848	801	893	859	809	851	738	894	857	733	1077	934	898	859	803	831.318	0.12078	0.0908008	1.33016	0.183466	0.999974	RNF216
ENSG00000275409	0	2	0	0	0	0	0	0	3	3	1	0	1	3	0	1	0.861019	2.08324	1.69191	1.23129	0.218213
ENSG00000140854	204	192	187	194	226	228	198	191	204	162	192	206	164	170	181	185	189.668	-0.150141	0.118438	-1.26767	0.204914	0.999974	KATNB1
ENSG00000212493	0	2	2	2	4	0	1	4	6	7	1	3	8	4	1	6	3.13362	1.31183	0.745408	1.75988	0.0784287	0.994769	SNORD19
ENSG00000213757	1	0	1	0	7	0	0	0	0	0	3	5	7	3	3	4	2.09065	2.18129	1.17071	1.86323	0.0624305	0.952029	RPS3AP20
ENSG00000228526	7	3	7	0	0	13	2	20	0	2	3	5	1	4	0	5	4.43397	-1.161	0.808333	-1.43629	0.15092	0.999974	MIR34AHG
ENSG00000231684	2	0	0	0	0	1	0	0	2	1	1	3	0	2	1	2	0.922929	1.98285	1.38681	1.42979	0.152777
ENSG00000241547	1	3	2	1	10	3	5	5	7	6	6	6	13	10	4	5	5.35071	1.06055	0.542518	1.95487	0.0505978	0.897347
ENSG00000259354	1	5	0	0	1	7	0	3	0	0	0	0	3	2	0	1	1.41898	-1.17642	1.35627	-0.86739	0.385728	0.999974
ENSG00000048052	136	169	181	145	37	47	95	192	303	348	272	163	123	178	63	245	165.691	0.786293	0.238977	3.29024	0.001001	0.10624	HDAC9
ENSG00000112312	92	36	56	43	27	37	39	83	46	29	44	21	33	32	54	34	43.4218	-0.440968	0.244163	-1.80604	0.0709123	0.970386	GMNN
ENSG00000135636	322	733	1319	529	886	1238	1088	1103	379	566	589	506	1174	798	1130	753	806.534	-0.26406	0.167357	-1.57782	0.114606	0.999974	DYSF
ENSG00000165383	11	6	11	7	3	2	3	5	2	1	3	1	2	2	0	8	4.11892	-1.52098	0.673367	-2.25877	0.0238977	0.666168	LRRC18
ENSG00000166123	67	31	57	52	31	40	10	61	29	29	47	38	21	24	19	25	35.7304	-0.514891	0.252863	-2.03624	0.0417258	0.842625	GPT2
ENSG00000201998	6	0	0	0	2	0	0	2	0	0	1	0	0	0	0	0	0.678358	-1.29087	2.82122	-0.457556	0.647271		SNORA23
ENSG00000155506	2269	2058	2160	1695	2194	2190	1915	2103	2058	1980	1894	1885	1858	1726	2077	1846	1962.34	-0.113981	0.0890298	-1.28026	0.200455	0.999974	LARP1
ENSG00000096093	95	76	92	94	58	43	69	64	108	80	78	97	90	118	59	96	80.9698	0.303083	0.20239	1.49752	0.134258	0.999974	EFHC1
ENSG00000185527	11	23	10	17	17	23	16	24	23	20	26	30	19	27	20	24	20.2936	0.446814	0.280767	1.59141	0.111518	0.999974	PDE6G
ENSG00000186407	2135	3034	2677	1266	1047	2333	1210	3403	2529	1965	2889	1094	1328	1062	1391	1969	1926.31	-0.23363	0.172968	-1.35072	0.176786	0.999974	CD300E
ENSG00000261888	40	43	24	13	18	31	24	17	7	26	27	15	13	16	23	15	21.657	-0.543537	0.32053	-1.69574	0.0899343	0.999974
ENSG00000280411	183	85	305	39	18	26	11	253	22	31	103	18	5	11	72	26	74.2448	-1.51801	0.550235	-2.75884	0.00580061	0.335215	IGHV1-69D
ENSG00000257924	6	0	3	0	1	1	1	2	0	1	1	0	1	0	2	0	1.16958	-1.17198	1.27863	-0.916586	0.35936	0.999974
ENSG00000239470	0	1	0	0	0	0	0	0	0	0	1	1	2	0	1	0	0.368246	1.21613	2.95955	0.410918	0.681133		RPL21P97
ENSG00000129167	9	10	1	10	0	3	11	11	6	19	4	16	20	13	9	23	10.1405	1.12773	0.513349	2.1968	0.0280345	0.711916	TPH1
ENSG00000160584	802	1099	1117	924	870	910	916	977	867	848	794	903	803	816	909	898	888.689	-0.152215	0.0966567	-1.5748	0.115303	0.999974	SIK3
ENSG00000181163	854	709	650	922	913	707	777	678	762	734	998	841	1042	837	915	752	804.964	0.145634	0.108702	1.33975	0.180326	0.999974	NPM1
ENSG00000228053	0	2	0	1	1	0	0	0	2	0	5	0	7	2	0	0	1.2283	1.40565	1.62944	0.862658	0.388326	0.999974	RPL21P87
ENSG00000166886	88	402	81	69	78	429	64	66	104	117	173	80	178	118	73	82	135.571	-0.0307215	0.313697	-0.0979337	0.921985	0.999974	NAB2
ENSG00000174326	8	5	1	11	10	3	4	6	10	12	7	13	9	12	3	9	7.56331	0.716009	0.456735	1.56767	0.116959	0.999974	SLC16A11
ENSG00000135363	720	725	684	532	457	910	450	815	671	643	998	327	541	474	413	549	609.41	-0.230127	0.163327	-1.409	0.158836	0.999974	LMO2
ENSG00000147576	34	42	39	66	40	40	51	33	69	54	37	56	42	51	72	51	47.7677	0.323282	0.199837	1.61773	0.105721	0.999974	ADHFE1
ENSG00000171049	148	224	523	113	73	180	154	185	173	205	192	88	44	81	126	136	162.545	-0.540192	0.190426	-2.83675	0.00455746	0.293861	FPR2
ENSG00000235066	1	3	0	1	2	8	4	4	1	0	1	2	1	0	0	0	1.72513	-2.09017	1.13679	-1.83866	0.0659654	0.957926
ENSG00000265298	64	87	74	61	70	65	67	81	58	62	35	59	72	53	54	77	63.8926	-0.293557	0.175413	-1.67352	0.094225	0.999974	LOC101929240
ENSG00000269392	0	1	0	0	0	0	0	0	0	3	1	5	2	0	0	1	0.797517	1.90704	1.95747	0.974238	0.329938
ENSG00000179031	0	0	0	0	1	0	1	0	1	2	1	3	8	1	0	1	1.16652	2.42263	1.32521	1.82811	0.0675334
ENSG00000179051	1145	1149	1060	883	1030	1185	855	1095	1212	989	995	785	969	765	906	988	984.643	-0.149747	0.102101	-1.46665	0.14247	0.999974	RCC2
ENSG00000221923	56	33	49	53	47	32	58	48	62	66	53	63	88	43	64	43	52.7372	0.348735	0.193922	1.79833	0.0721247	0.973401	ZNF880
ENSG00000117899	416	373	374	317	342	326	362	407	323	334	435	289	229	235	303	280	328.653	-0.286729	0.119697	-2.39546	0.0165996	0.563234	MESD
ENSG00000129657	1342	1460	1464	864	618	1531	993	1235	1022	947	1091	927	867	1089	866	1037	1067.36	-0.230092	0.131948	-1.74381	0.081193	0.999974	SEC14L1
ENSG00000162852	361	381	372	403	365	324	347	311	350	426	317	484	545	492	355	314	378.002	0.171069	0.124075	1.37875	0.167971	0.999974	CNST
ENSG00000181218	47	37	38	37	40	42	40	32	24	18	45	40	28	28	38	34	34.9325	-0.328889	0.231703	-1.41944	0.155771	0.999974	H2AW
ENSG00000196263	11	3	2	3	1	0	5	4	14	3	0	5	17	5	7	7	5.34706	0.947128	0.63953	1.48098	0.138613	0.999974	ZNF471
ENSG00000231546	0	0	0	0	0	0	0	0	0	1	0	1	2	0	0	0	0.245417	1.13289	3.04922	0.371533	0.710241
ENSG00000049246	59	47	51	60	45	45	73	56	71	120	53	86	55	61	74	62	62.5793	0.385541	0.191353	2.01481	0.0439242	0.860168	PER3
ENSG00000122406	3860	3824	3451	5034	5616	4259	4137	2530	4410	3944	5789	4701	6455	4694	4670	4137	4397.15	0.259912	0.117142	2.21879	0.0265012	0.691066	RPL5
ENSG00000137714	189	134	143	130	110	142	86	158	130	138	143	90	97	100	131	135	126.446	-0.172832	0.159159	-1.0859	0.277522	0.999974	FDX1
ENSG00000143771	216	166	207	193	216	235	193	220	187	198	200	186	151	148	178	226	191.87	-0.166347	0.133511	-1.24594	0.212786	0.999974	CNIH4
ENSG00000165475	97	131	121	135	102	123	110	75	134	155	173	126	143	119	110	100	120.126	0.243528	0.138581	1.7573	0.0788672	0.994912	CRYL1
ENSG00000102034	1180	1389	1317	967	1020	1416	1334	1281	1195	1150	1083	1057	967	950	1159	1249	1150.82	-0.165534	0.100421	-1.64841	0.0992693	0.999974	ELF4
ENSG00000100324	293	273	320	226	360	315	281	283	329	374	399	305	317	315	302	315	307.894	0.177168	0.11108	1.59496	0.11072	0.999974	TAB1
ENSG00000251580	0	1	0	6	3	0	0	1	1	3	4	5	3	6	0	6	2.39707	1.77618	0.961478	1.84734	0.064698	0.956806	LINC02482
ENSG00000085449	538	709	499	453	314	340	577	755	401	415	370	386	473	460	574	438	473.58	-0.209441	0.168681	-1.24164	0.21437	0.999974	WDFY1
ENSG00000213598	0	0	0	0	0	0	0	0	2	0	3	2	2	3	1	0	0.799124	2.70734	1.91767	1.41179	0.158012		RPL31P4
ENSG00000135070	161	114	118	127	138	162	132	120	129	133	132	173	235	241	155	139	148.198	0.288689	0.144967	1.99142	0.0464352	0.872316	ISCA1
ENSG00000225556	5	10	12	8	7	12	5	3	14	16	8	32	10	11	10	5	10.3267	0.707999	0.408624	1.73264	0.0831598	0.999974	C2CD4D
ENSG00000137491	5	3	3	0	0	0	0	5	3	1	1	1	1	0	0	0	1.41395	-0.5936	1.24142	-0.478162	0.632535	0.999974	SLCO2B1
ENSG00000153094	614	564	605	425	444	573	428	589	376	384	470	457	566	451	444	450	482.19	-0.235125	0.136537	-1.72207	0.0850573	0.999974	BCL2L11
ENSG00000167670	281	254	222	181	211	250	201	224	203	187	245	151	170	165	272	159	207.644	-0.251984	0.145336	-1.7338	0.0829531	0.999974	CHAF1A
ENSG00000180758	24	33	32	27	34	36	32	27	34	53	31	60	38	40	30	29	34.4336	0.331231	0.22383	1.47983	0.138918	0.999974	GPR157
ENSG00000258987	2	2	0	3	1	1	7	0	2	3	3	7	1	3	5	6	2.82625	1.16882	0.77787	1.50259	0.132945	0.999974
ENSG00000169429	676	2360	670	59	57	633	119	155	322	291	600	81	197	654	175	318	453.367	0.0189362	0.460323	0.0411368	0.967187	0.999974	CXCL8
ENSG00000114268	246	291	296	146	145	283	150	276	212	212	209	150	151	187	152	225	204.875	-0.255192	0.125494	-2.0335	0.0420019	0.847187	PFKFB4
ENSG00000160791	449	237	337	553	292	161	317	555	328	241	249	219	58	73	203	311	281.688	-0.876085	0.212038	-4.13175	3.60017e-05	0.0116442	CCR5
ENSG00000023839	21	16	14	35	26	20	34	24	35	37	16	40	38	30	23	26	26.7426	0.371388	0.255569	1.45318	0.146173	0.999974	ABCC2
ENSG00000134884	2917	2920	3047	3427	3120	2102	3159	2638	3329	3551	2302	3411	3702	3374	3354	3584	3070.2	0.187387	0.121239	1.5456	0.122202	0.999974	ARGLU1
ENSG00000143870	1116	794	967	733	619	904	700	1232	826	774	1001	532	575	675	770	805	800.895	-0.239238	0.116067	-2.0612	0.0392842	0.820169	PDIA6
ENSG00000161912	40	70	51	81	79	49	78	70	50	95	46	77	126	108	60	127	74.2143	0.360668	0.201348	1.79127	0.0732497	0.977118	ADCY10P1
ENSG00000175352	8	7	9	5	8	49	4	5	1	0	13	11	18	4	4	2	9.12125	-0.903451	0.628642	-1.43715	0.150676	0.999974	NRIP3
ENSG00000272787	1	3	1	0	6	2	3	2	6	4	4	3	6	1	8	7	3.50289	1.22725	0.671442	1.82778	0.0675819	0.966633
ENSG00000105176	501	524	506	563	538	435	622	496	530	535	621	551	649	641	547	538	540.896	0.138866	0.10681	1.30012	0.193561	0.999974	URI1
ENSG00000136478	192	211	203	171	225	176	162	199	257	234	214	206	249	202	183	182	200.817	0.160912	0.10917	1.47396	0.140493	0.999974	TEX2
ENSG00000072571	57	22	29	31	6	9	23	60	14	8	34	6	5	6	22	20	21.6398	-1.03397	0.359422	-2.87676	0.00401778	0.267669	HMMR
ENSG00000067113	37	26	23	38	36	28	17	32	33	32	41	30	50	48	36	31	33.0902	0.352462	0.237174	1.48609	0.137255	0.999974	PLPP1
ENSG00000211650	89	8	98	20	16	23	19	93	41	4	52	12	10	12	14	20	32.6457	-1.05198	0.272247	-3.86407	0.000111515	0.0286695	IGLV5-45
ENSG00000133858	811	719	967	1264	520	432	1358	1080	1173	1148	733	1162	1300	1325	1130	1274	1007.77	0.440345	0.211425	2.08275	0.0372744	0.80479	ZFC3H1
ENSG00000149970	19	24	17	33	33	2	28	28	21	26	18	42	76	36	43	24	28.8875	0.640226	0.342814	1.86756	0.0618236	0.945898	CNKSR2
ENSG00000167604	209	333	142	115	171	370	119	159	170	155	191	148	174	178	118	135	177.679	-0.243716	0.193173	-1.26165	0.207076	0.999974	NFKBID
ENSG00000226049	1	3	1	0	2	0	2	3	0	4	3	5	5	5	1	7	2.58163	1.28647	0.828167	1.55339	0.120329	0.999974	TLK2P1
ENSG00000246090	10	6	4	19	16	3	20	2	12	23	3	25	23	18	20	12	13.2777	0.896556	0.405944	2.20857	0.0272045	0.700298	LOC100507053
ENSG00000187726	26	12	18	38	57	21	27	19	15	21	17	69	92	46	47	22	33.6386	0.490914	0.256193	1.91619	0.0553408	0.923252	DNAJB13
ENSG00000107672	340	337	322	372	353	313	306	299	365	363	368	376	380	321	340	347	338.292	0.112672	0.0875741	1.28659	0.198237	0.999974	NSMCE4A
ENSG00000256356	3	0	0	5	4	0	7	4	3	6	5	4	3	5	4	1	3.31936	0.799537	0.821921	0.972766	0.33067	0.999974
ENSG00000180846	6	11	3	1	15	22	5	10	3	2	2	8	8	7	6	3	6.90167	-0.775279	0.549548	-1.41076	0.158316	0.999974	CSNK1G2-AS1
ENSG00000105612	284	364	311	220	262	393	242	374	258	283	424	201	207	210	265	274	281.174	-0.220598	0.150517	-1.4656	0.142757	0.999974	DNASE2
ENSG00000105655	81	76	73	96	136	131	106	59	110	90	89	135	150	139	127	102	104.571	0.331639	0.13879	2.38951	0.0168709	0.567792	ISYNA1
ENSG00000168887	433	341	488	564	599	503	522	391	450	522	508	637	655	550	557	494	505.083	0.194395	0.0992666	1.95832	0.050193	0.896907	C2orf68
ENSG00000228328	1	0	0	0	0	0	0	0	0	0	3	1	2	0	1	0	0.49102	1.44592	2.68455	0.53861	0.590156
ENSG00000148737	854	887	305	158	282	420	285	526	351	473	309	145	290	285	266	345	380.323	-0.449031	0.165492	-2.71331	0.00666156	0.359953	TCF7L2
ENSG00000162825	3	5	3	7	6	9	6	7	7	8	6	9	11	9	9	8	6.94958	0.574632	0.424538	1.35355	0.175881	0.999974	NBPF20
ENSG00000166136	55	68	43	50	79	76	53	54	44	48	62	53	48	43	54	48	54.0089	-0.244231	0.199898	-1.22178	0.22179	0.999974	NDUFB8
ENSG00000174136	10	10	13	16	20	15	14	16	10	17	11	25	38	27	20	7	16.5456	0.337143	0.321821	1.04761	0.294818	0.999974	RGMB
ENSG00000175550	1055	889	753	682	865	1046	743	1036	809	649	1219	637	766	693	807	713	821.839	-0.183953	0.148595	-1.23795	0.215736	0.999974	DRAP1
ENSG00000241839	708	1015	715	588	580	1108	689	798	771	742	797	474	583	536	562	803	705.4	-0.227043	0.142084	-1.59795	0.110054	0.999974	PLEKHO2
ENSG00000220378	0	5	0	0	1	0	0	0	0	0	0	0	0	0	0	0	0.369155	-0.827798	3.04178	-0.272143	0.785512
ENSG00000240919	0	0	0	0	0	0	0	0	0	3	3	0	3	0	1	0	0.613498	1.96629	2.86567	0.686154	0.492616
ENSG00000117399	88	22	60	28	34	21	14	66	19	9	50	17	10	4	34	24	30.7481	-1.08507	0.363664	-2.9837	0.00284782	0.217864	CDC20
ENSG00000156467	717	692	527	758	676	658	611	627	742	668	1291	710	885	697	662	643	710.954	0.219964	0.154102	1.42739	0.153467	0.999974	UQCRB
ENSG00000142303	140	153	184	151	311	238	296	87	276	250	189	271	354	278	351	166	227.238	0.50794	0.147371	3.44669	0.000567509	0.0795822	ADAMTS10
ENSG00000147872	293	944	395	310	295	503	243	302	280	343	334	309	400	247	243	256	350.369	-0.324875	0.19302	-1.68312	0.0923525	0.999974	PLIN2
ENSG00000161298	27	22	33	57	31	7	52	28	39	70	23	68	37	43	37	29	37.054	0.483314	0.317141	1.52397	0.127516	0.999974	ZNF382
ENSG00000251586	5	3	2	9	0	3	9	7	1	3	0	1	3	5	1	3	3.3828	-1.143	0.781278	-1.46299	0.14347	0.999974
ENSG00000043514	111	141	128	124	115	92	92	120	151	178	132	129	140	115	133	109	123.566	0.231939	0.132536	1.75001	0.0801168	0.999974	TRIT1
ENSG00000214389	1	0	0	0	0	0	0	0	1	0	1	1	3	0	0	3	0.613752	1.75681	2.15332	0.815862	0.414579		RPS3AP26
ENSG00000226067	54	42	52	102	68	68	44	60	65	61	105	133	50	93	56	77	69.4774	0.366473	0.181224	2.02221	0.0431548	0.855822
ENSG00000117650	34	14	10	6	6	3	4	22	5	3	13	4	3	0	6	4	8.42737	-1.32405	0.540628	-2.44909	0.0143216	0.515206	NEK2
ENSG00000137812	135	61	74	40	22	25	51	124	36	30	47	42	18	22	67	43	51.4703	-0.661947	0.273292	-2.42212	0.0154303	0.537485	KNL1
ENSG00000176928	46	33	67	80	40	14	94	40	78	83	52	96	91	60	79	61	62.2971	0.663721	0.258527	2.56732	0.0102488	0.451773	GCNT4
ENSG00000136295	1791	2578	2028	810	993	1763	1028	1842	1812	1382	1763	1051	1147	989	1105	1464	1447.88	-0.197755	0.155524	-1.27154	0.203535	0.999974	TTYH3
ENSG00000211666	473	260	685	356	139	198	88	1644	97	152	661	236	55	75	154	379	347.353	-0.981065	0.277037	-3.54128	0.000398188	0.0630102	IGLV2-14
ENSG00000265612	2	2	1	9	2	2	2	4	0	0	0	3	0	2	2	0	1.9067	-2.10747	1.00101	-2.10535	0.0352608	0.791676	MIR4539
ENSG00000035115	189	149	156	287	180	114	240	176	198	236	159	317	271	210	244	238	206.774	0.347223	0.138463	2.50769	0.0121525	0.488018	SH3YL1
ENSG00000142945	70	31	35	25	35	20	25	80	24	10	34	10	12	5	44	23	29.7068	-1.10619	0.336729	-3.28511	0.00101941	0.107591	KIF2C
ENSG00000111452	29	77	52	18	23	48	23	31	66	164	72	43	41	37	16	70	49.7796	0.664333	0.247476	2.68443	0.00726536	0.375912	ADGRD1
ENSG00000141376	155	191	192	181	176	178	189	183	141	135	191	195	135	148	158	142	165.406	-0.226861	0.121286	-1.87047	0.0614188	0.945848	BCAS3
ENSG00000182389	2	10	7	10	3	9	5	5	21	7	8	3	10	37	5	14	9.6026	0.828766	0.51815	1.59947	0.109716	0.999974	CACNB4
ENSG00000071539	33	17	23	21	18	21	9	47	16	8	26	6	6	9	28	5	18.0242	-1.00248	0.436366	-2.29735	0.0215988	0.634495	TRIP13
ENSG00000119403	613	498	407	457	495	435	408	491	476	374	438	464	366	323	446	458	439.631	-0.188648	0.113778	-1.65804	0.0973097	0.999974	PHF19
ENSG00000135604	1323	1966	1281	789	683	1730	917	1383	1181	891	1280	639	1162	1085	988	1007	1126.02	-0.237954	0.176464	-1.34846	0.177512	0.999974	STX11
ENSG00000144802	2818	3498	1260	936	1725	1854	1314	1657	1442	1203	1154	925	1922	1965	1475	1407	1634.16	-0.304709	0.186969	-1.62973	0.103159	0.999974	NFKBIZ
ENSG00000214022	694	791	700	673	847	757	637	648	871	813	793	821	956	859	642	797	756.323	0.184886	0.0816413	2.26462	0.0235361	0.66102	REPIN1
ENSG00000234327	3	5	3	5	4	4	4	2	7	7	8	7	9	5	3	12	5.4074	0.905531	0.508347	1.78133	0.0748591	0.980503	ZNF232-AS1
ENSG00000135077	320	347	421	241	192	301	216	317	261	308	334	241	137	127	272	209	260.916	-0.347614	0.162141	-2.14389	0.0320414	0.755609	HAVCR2
ENSG00000224616	36	31	30	28	3	11	34	20	31	41	30	44	37	40	34	25	29.1954	0.685396	0.343721	1.99405	0.0461469	0.872316
ENSG00000151012	27	37	9	4	0	3	6	16	12	4	7	4	6	7	4	0	8.9813	-0.719465	0.668035	-1.07699	0.281486	0.999974	SLC7A11
ENSG00000171236	59	79	70	25	20	129	60	17	36	16	31	34	45	111	48	36	50.26	-0.261114	0.328748	-0.794266	0.42704	0.999974	LRG1
ENSG00000271155	0	1	0	2	0	0	2	0	0	3	2	2	1	6	3	0	1.35385	1.60004	1.23899	1.2914	0.196564	0.999974
ENSG00000164741	10	16	4	13	4	4	7	8	3	6	6	4	6	3	6	2	6.27099	-0.804256	0.500804	-1.60593	0.10829	0.999974	DLC1
ENSG00000074276	7	3	5	5	16	6	8	3	11	7	2	12	15	12	11	14	8.42669	0.695823	0.439433	1.58346	0.113317	0.999974	CDHR2
ENSG00000115649	816	723	722	772	690	820	612	640	713	623	803	582	633	672	627	740	688.067	-0.106814	0.102923	-1.03781	0.29936	0.999974	CNPPD1
ENSG00000174059	4	5	3	2	1	10	6	1	8	6	2	11	16	18	4	1	6.033	0.924573	0.579969	1.59418	0.110897	0.999974	CD34
ENSG00000177602	29	11	13	3	12	19	2	22	11	6	14	2	7	6	9	4	10.4664	-0.78827	0.465973	-1.69166	0.0907101	0.999974	HASPIN
ENSG00000178429	0	0	0	1	0	0	0	0	2	0	1	2	4	0	5	5	1.22747	2.78032	1.50832	1.84332	0.0652816	0.956957	RPS3AP5
ENSG00000224086	115	95	81	86	115	153	89	122	90	84	62	71	90	94	74	108	94.0832	-0.341847	0.137875	-2.4794	0.0131605	0.500775
ENSG00000229133	0	0	0	0	0	0	0	0	1	2	1	0	1	2	0	1	0.492026	2.14163	2.28312	0.93803	0.348229		RPS7P4
ENSG00000230989	462	499	432	341	234	406	262	391	369	368	458	265	223	268	316	347	346.877	-0.206103	0.123454	-1.66947	0.0950238	0.999974	HSBP1
ENSG00000267717	1	1	0	2	1	0	0	4	0	0	1	0	1	0	0	0	0.676231	-1.4471	1.8782	-0.770473	0.441019
ENSG00000271029	0	1	0	0	0	0	0	0	2	0	2	1	0	0	1	0	0.429416	1.37494	2.80143	0.490801	0.623567
ENSG00000083750	73	92	87	102	87	59	85	73	103	84	91	86	118	121	101	83	88.8462	0.256331	0.171459	1.495	0.134915	0.999974	RRAGB
ENSG00000138160	209	104	93	81	34	30	44	176	72	42	90	45	33	43	89	62	76.6854	-0.497923	0.288532	-1.72571	0.0843997	0.999974	KIF11
ENSG00000145016	382	376	380	261	321	391	339	409	299	305	251	353	293	289	321	366	328.178	-0.207055	0.128183	-1.6153	0.106245	0.999974	RUBCN
ENSG00000152127	437	409	540	548	442	453	426	341	469	536	462	677	613	580	400	444	478.179	0.20908	0.11292	1.85158	0.0640859	0.956806	MGAT5
ENSG00000166770	8	5	3	2	11	5	16	4	4	17	4	16	12	12	11	10	8.60969	0.739387	0.482701	1.53177	0.125579	0.999974	ZNF667-AS1
ENSG00000229512	3	25	4	1	0	12	4	9	6	3	0	2	5	1	4	8	5.3524	-0.63007	0.749536	-0.840615	0.400564	0.999974
ENSG00000251467	1	0	3	0	0	0	0	2	2	1	3	2	4	5	3	2	1.72149	2.31939	1.0714	2.16482	0.0304014	0.742557
ENSG00000230747	3	10	12	7	12	12	10	7	9	15	12	18	9	8	12	14	10.4498	0.431736	0.383399	1.12607	0.260134	0.999974
ENSG00000264357	3	7	4	0	0	1	0	1	0	1	2	1	1	0	0	0	1.29089	-1.18636	1.29392	-0.916871	0.35921	0.999974	MIR4648
ENSG00000041357	1168	1063	839	774	670	774	897	1072	844	715	1192	556	609	609	944	733	827.578	-0.250258	0.137425	-1.82105	0.0685998	0.968463	PSMA4
ENSG00000279187	5	5	2	0	6	4	5	4	1	3	1	1	1	1	2	2	2.64715	-1.29654	0.733912	-1.76661	0.0772936	0.988069
ENSG00000155792	5	13	14	6	3	7	16	8	26	19	17	12	11	8	9	6	11.0569	0.586543	0.419491	1.39823	0.162045	0.999974	DEPTOR
ENSG00000162062	19	11	5	2	5	15	6	8	4	2	7	3	0	4	11	4	6.5287	-1.08328	0.578458	-1.87269	0.0611105	0.945848	TEDC2
ENSG00000197746	28389	37275	30836	21333	19757	35894	20701	32184	30273	25027	31766	17084	25667	21073	18870	26222	25974	-0.200277	0.131727	-1.5204	0.128411	0.999974	PSAP
ENSG00000164048	208	269	224	204	275	248	278	274	273	323	191	281	336	262	253	358	261.757	0.187499	0.119618	1.56748	0.117002	0.999974	ZNF589
ENSG00000243547	14	8	10	6	6	7	7	8	13	11	16	10	15	15	9	11	10.2072	0.611729	0.361256	1.69334	0.0903905	0.999974	HNRNPKP4
ENSG00000215022	44	100	17	16	18	31	20	17	20	18	17	17	28	19	12	21	25.5325	-0.517482	0.344402	-1.50255	0.132954	0.999974	LOC100130357
ENSG00000287629	3	3	3	2	2	14	4	0	1	3	1	2	2	4	0	1	2.77474	-0.952142	0.767699	-1.24026	0.214881	0.999974
ENSG00000169220	622	543	796	740	736	810	706	628	1037	942	803	804	683	785	795	1000	764.252	0.290614	0.136755	2.12507	0.0335806	0.778099	RGS14
ENSG00000224001	0	5	0	0	0	2	0	3	0	0	0	0	0	0	0	0	0.616	-1.61369	3.03295	-0.532052	0.59469
ENSG00000241061	0	0	0	0	0	0	0	0	1	4	1	1	0	0	0	0	0.429472	1.50778	3.03791	0.496323	0.619667		RPL5P1
ENSG00000253980	6	8	7	11	11	5	5	10	7	11	15	4	30	13	8	5	9.59035	0.409975	0.436225	0.939824	0.347308	0.999974
ENSG00000266235	1	2	3	0	0	0	5	2	0	0	1	2	1	0	0	1	1.10488	-1.11212	1.4005	-0.794086	0.427145		MIR3176
ENSG00000211950	42	26	63	31	13	12	20	208	16	14	49	17	6	4	32	19	35.1543	-1.08942	0.374928	-2.90568	0.00366451	0.255154	IGHV1-24
ENSG00000242661	0	0	0	0	0	0	0	0	3	1	0	2	1	0	1	0	0.490826	1.94214	2.65056	0.732728	0.463724		RPS3AP43
ENSG00000080546	123	127	143	202	151	124	128	146	150	186	123	206	350	180	133	145	160.883	0.305115	0.16894	1.80605	0.0709107	0.970386	SESN1
ENSG00000070159	45	5	13	19	9	1	7	1	0	0	5	3	3	1	1	3	7.13903	-2.22181	0.733527	-3.02894	0.00245415	0.194518	PTPN3
ENSG00000071073	609	706	928	863	541	298	724	726	691	757	941	853	1196	1033	739	704	756.564	0.383901	0.201359	1.90655	0.056579	0.930597	MGAT4A
ENSG00000100346	67	104	111	209	208	164	175	101	94	247	113	223	280	202	173	169	162.335	0.40668	0.162025	2.50998	0.0120738	0.488018	CACNA1I
ENSG00000120664	0	0	0	0	0	0	0	0	1	1	0	1	1	0	1	3	0.490924	2.09313	2.29324	0.912741	0.361379		SPART-AS1
ENSG00000132256	226	191	243	221	207	174	218	387	194	253	140	195	151	131	209	194	204.987	-0.341791	0.161392	-2.11777	0.0341949	0.780554	TRIM5
ENSG00000162849	0	5	2	2	6	10	7	10	9	10	13	10	4	14	4	13	7.31939	1.02605	0.545293	1.88165	0.0598839	0.941845	KIF26B
ENSG00000171631	74	53	18	13	11	10	17	30	48	25	34	10	11	11	26	13	24.8444	-0.232545	0.310312	-0.74939	0.453622	0.999974	P2RY6
ENSG00000172262	268	316	267	354	279	211	415	359	332	311	306	410	407	364	346	377	327.166	0.223932	0.131409	1.70408	0.0883653	0.999974	ZNF131
ENSG00000188786	421	497	495	459	382	371	475	427	467	438	447	345	278	300	409	444	409.128	-0.190356	0.105701	-1.8009	0.0717187	0.972306	MTF1
ENSG00000196730	851	1126	1100	487	470	772	498	652	769	495	760	461	641	467	521	648	659.028	-0.272859	0.167524	-1.62877	0.103361	0.999974	DAPK1
ENSG00000198231	1107	1334	1112	1371	1332	975	1207	1152	1389	1386	1190	1348	1392	1115	1338	1460	1242.35	0.147273	0.0810912	1.81614	0.0693484	0.968463	DDX42
ENSG00000198835	10	13	8	9	6	5	7	6	0	8	8	5	7	2	4	3	6.20916	-0.915708	0.518672	-1.76549	0.0774819	0.988387	GJC2
ENSG00000198857	0	0	2	0	0	0	0	0	0	0	2	3	2	0	3	5	1.04289	2.19602	1.80184	1.21877	0.222932
ENSG00000213383	0	1	0	0	0	0	0	0	1	0	3	1	2	0	1	1	0.613397	2.0744	1.90517	1.08883	0.27623
ENSG00000215367	1	0	0	1	1	1	4	0	0	0	0	0	0	0	0	0	0.492236	-1.84689	2.66705	-0.692486	0.488632		TMED11P
ENSG00000225067	5	3	2	10	3	1	1	1	6	6	17	2	11	5	6	5	5.15965	1.34374	0.648559	2.07188	0.0382766	0.813956
ENSG00000242571	0	0	0	0	0	0	0	0	1	0	1	1	1	2	0	0	0.36918	1.71376	2.93118	0.584666	0.558772		RPL21P11
ENSG00000246100	2	12	7	1	1	8	2	7	2	3	2	3	2	0	6	0	3.5677	-1.04726	0.810657	-1.29187	0.196402	0.999974
ENSG00000254177	1	2	2	0	0	1	1	2	0	0	0	0	2	0	0	0	0.676386	-2.10672	1.88856	-1.11551	0.26463
ENSG00000260059	0	1	0	1	1	0	2	1	0	1	0	3	12	12	5	7	2.83099	2.10572	0.923545	2.28004	0.0226056	0.649441
ENSG00000261394	0	0	0	0	1	0	2	1	0	0	0	0	1	0	0	0	0.307282	-0.79989	3.0402	-0.263104	0.79247		LOC101927227
ENSG00000265681	85	87	74	84	76	100	69	90	80	79	70	99	110	115	122	126	90.1683	0.248013	0.161604	1.5347	0.124858	0.999974	RPL17
ENSG00000271270	9	6	13	6	8	6	10	4	24	24	9	15	5	7	7	9	9.95403	0.572914	0.433516	1.32155	0.186317	0.999974	TMCC1-AS1
ENSG00000277998	1	1	1	0	0	0	1	1	4	6	3	1	5	2	3	1	1.84269	2.24615	0.956745	2.3477	0.0188896	0.597845	EIF3EP3
ENSG00000285972	0	0	0	0	0	0	0	0	0	0	3	2	0	1	0	1	0.429663	1.65661	3.03894	0.545129	0.585665		CERNA2
ENSG00000236287	414	413	434	657	406	193	477	398	536	537	399	536	506	518	481	540	457.61	0.30562	0.16919	1.80637	0.0708598	0.970386	ZBED5
ENSG00000281392	0	0	1	0	0	2	0	0	2	0	1	2	2	0	0	2	0.73721	1.62879	1.8522	0.879382	0.379194		LINC00506
ENSG00000183688	355	496	739	615	979	717	575	365	582	669	927	793	1074	835	550	695	674.295	0.376176	0.123475	3.04659	0.00231453	0.18715	RFLNB
ENSG00000249241	0	2	0	0	1	1	0	0	0	0	2	0	0	0	0	0	0.3692	-0.853642	3.03579	-0.281193	0.778563		LINC02265
ENSG00000261141	0	0	1	0	2	1	0	0	0	0	0	0	0	0	0	0	0.246729	-1.13897	3.04922	-0.37353	0.708754
ENSG00000120738	2894	2483	1473	47	196	2515	659	122	1007	554	2065	48	1196	554	340	127	1002.2	-0.528144	0.499662	-1.057	0.29051	0.999974	EGR1
ENSG00000124006	13	10	0	1	0	5	5	0	38	8	5	6	11	8	4	2	7.13099	1.61325	0.647934	2.48984	0.01278	0.493916	OBSL1
ENSG00000139572	0	31	16	6	7	27	14	18	15	5	18	8	12	10	8	19	13.1602	-0.0588136	0.527384	-0.111519	0.911204	0.999974	GPR84
ENSG00000165169	93	104	104	97	41	58	132	106	110	102	128	131	120	138	119	108	103.943	0.431895	0.205645	2.1002	0.0357113	0.793877	DYNLT3
ENSG00000189190	111	90	177	186	175	79	224	209	210	145	250	236	185	214	229	319	186.764	0.562606	0.164855	3.41274	0.000643144	0.0854186	ZNF600
ENSG00000241525	0	0	1	2	2	0	0	2	3	1	2	3	2	3	5	5	1.90499	2.01234	0.96422	2.08701	0.0368868	0.803677	LOC105371430
ENSG00000273604	19	12	17	16	22	12	7	19	9	4	19	9	8	14	15	11	13.1031	-0.514091	0.375443	-1.36929	0.170908	0.999974	EPOP
ENSG00000101412	153	75	43	49	47	111	38	82	68	43	74	47	25	57	80	45	63.8332	-0.383265	0.271924	-1.40946	0.1587	0.999974	E2F1
ENSG00000167658	17087	17889	19605	22861	21627	18898	17994	11581	20279	16511	24958	22031	25806	21321	19196	18649	19447.3	0.201219	0.104167	1.93169	0.0533982	0.912912	EEF2
ENSG00000169136	198	277	237	117	156	298	171	298	212	178	326	92	116	143	145	158	192.014	-0.385423	0.177424	-2.17233	0.0298306	0.73308	ATF5
ENSG00000266019	5	3	7	8	6	3	14	2	2	5	0	3	3	3	1	3	4.18014	-1.19512	0.671493	-1.7798	0.0751086	0.980504	MIR3609
ENSG00000123454	6	7	1	5	20	20	9	3	13	11	4	7	25	37	17	9	11.9518	0.865328	0.363394	2.38124	0.0172546	0.574761	DBH
ENSG00000165689	259	192	224	212	363	276	282	220	277	228	295	358	329	263	270	337	269.647	0.225141	0.136421	1.65034	0.0988725	0.999974	ENTR1
ENSG00000184436	114	86	130	138	164	135	117	109	120	121	193	180	178	139	146	125	134.96	0.271464	0.126795	2.14097	0.0322767	0.758786	THAP7
ENSG00000198417	58	33	47	62	52	77	56	63	25	28	72	33	31	41	62	48	48.4745	-0.449033	0.235533	-1.90646	0.0565909	0.930597	MT1F
ENSG00000267169	57	60	73	62	88	86	73	61	92	84	82	86	68	68	75	96	74.4621	0.220323	0.181123	1.21643	0.223821	0.999974	LOC100507373
ENSG00000115183	1	3	1	3	4	4	4	4	6	4	4	8	7	9	5	3	4.30562	0.953043	0.563659	1.69081	0.0908725	0.999974	TANC1
ENSG00000283787	236	303	211	274	183	374	147	148	216	259	152	203	126	204	182	225	211.823	-0.22718	0.168455	-1.34861	0.177463	0.999974
ENSG00000129566	1429	1515	1323	1221	1254	1640	1535	1312	1313	1324	995	1128	956	1171	1363	1456	1287.61	-0.220191	0.0973188	-2.26257	0.023662	0.663627	TEP1
ENSG00000173083	261	445	588	315	230	439	277	668	383	380	401	359	209	272	290	402	363.892	-0.198443	0.158154	-1.25475	0.20957	0.999974	HPSE
ENSG00000148339	225	247	239	174	215	241	161	202	208	218	262	190	209	151	152	162	200.22	-0.145006	0.125973	-1.15109	0.249695	0.999974	SLC25A25
ENSG00000171476	200	144	247	245	205	252	254	175	355	308	342	298	154	236	238	311	243.679	0.361387	0.177933	2.03103	0.0422516	0.84821	HOPX
ENSG00000102265	841	864	815	503	326	706	273	637	517	362	1052	462	445	381	271	363	542.223	-0.376042	0.192885	-1.94957	0.0512272	0.898441	TIMP1
ENSG00000169564	748	909	957	618	788	983	728	808	812	664	833	695	766	754	648	743	765.938	-0.138269	0.101928	-1.35654	0.174927	0.999974	PCBP1
ENSG00000112773	358	511	378	422	249	360	288	653	303	305	398	362	493	432	242	310	372.897	-0.157062	0.193754	-0.810629	0.417579	0.999974	TENT5A
ENSG00000178409	21	32	20	25	26	20	21	27	23	16	18	27	24	18	17	23	22.0123	-0.213974	0.253005	-0.845728	0.397705	0.999974	BEND3
ENSG00000271314	1	0	0	0	0	0	3	0	1	1	0	6	1	3	1	5	1.35191	2.25802	1.36293	1.65674	0.0975716	0.999974
ENSG00000062598	576	474	561	517	559	544	542	597	556	537	477	457	488	465	533	527	517.178	-0.116617	0.0903353	-1.29094	0.196726	0.999974	ELMO2
ENSG00000147403	2451	2621	2290	3284	3516	2979	2626	1793	3066	2701	3149	3019	3722	3279	3012	2856	2851.21	0.220738	0.10579	2.08656	0.0369277	0.803677	RPL10
ENSG00000167552	705	565	499	364	372	655	430	353	463	412	685	317	244	427	332	454	447.64	-0.259094	0.153411	-1.68889	0.0912406	0.999974	TUBA1A
ENSG00000198780	27	56	39	72	36	15	69	36	38	60	42	73	76	92	71	44	52.0075	0.545648	0.27355	1.99469	0.0460768	0.872316	FAM169A
ENSG00000214402	9	12	2	12	5	20	7	13	35	26	1	14	10	22	9	24	13.5953	0.741639	0.362998	2.0431	0.0410429	0.837268	LCNL1
ENSG00000237730	0	0	0	0	0	0	0	0	0	0	3	2	0	0	1	0	0.367837	1.33104	3.0418	0.437585	0.661687		RPS5P8
ENSG00000240634	4	0	0	0	1	0	0	0	1	4	3	1	2	1	0	0	1.04548	1.66487	1.5356	1.08418	0.278285
ENSG00000279176	1	10	1	1	1	3	2	6	0	2	1	2	2	3	2	0	2.27706	-0.825396	0.866275	-0.952811	0.340686	0.999974
ENSG00000172159	60	93	128	69	34	122	66	104	43	69	83	62	41	111	56	58	73.7638	-0.347524	0.168142	-2.06685	0.0387481	0.819595	FRMD3
ENSG00000079308	120	127	83	178	32	182	68	157	69	147	44	212	57	105	54	43	103.225	-0.428623	0.252414	-1.69809	0.0894899	0.999974	TNS1
ENSG00000230910	2	12	2	16	6	22	0	5	15	25	0	19	23	37	0	20	12.5583	1.14143	0.449636	2.53857	0.0111307	0.472892
ENSG00000263709	0	0	0	0	0	0	0	0	0	0	1	3	0	1	1	0	0.368637	1.49807	3.04142	0.492554	0.622327
ENSG00000002726	3	2	0	1	1	0	2	0	1	0	0	0	0	0	0	0	0.61536	-1.76563	2.10923	-0.837097	0.402538		AOC1
ENSG00000185164	59	42	67	54	63	77	55	73	47	35	56	53	47	45	61	73	55.784	-0.240795	0.17643	-1.36482	0.172309	0.999974	NOMO2
ENSG00000231969	0	0	0	0	0	0	0	0	0	0	5	1	2	0	0	1	0.551574	1.67647	3.0091	0.557134	0.577436		MMADHC-DT
ENSG00000262001	16	15	39	27	45	26	29	34	32	30	27	49	43	39	44	29	32.2183	0.380799	0.251551	1.51381	0.130075	0.999974
ENSG00000103024	212	226	237	231	278	268	197	171	266	256	332	231	234	274	273	224	240.455	0.200908	0.123283	1.62965	0.103175	0.999974	NME3
ENSG00000111665	39	14	16	15	15	17	9	39	10	1	23	11	3	6	24	9	15.4428	-1.15202	0.475669	-2.42189	0.01544	0.537485	CDCA3
ENSG00000112308	1378	1156	1298	1290	1051	889	1364	1301	1188	1114	1129	1133	903	966	1256	1199	1144.46	-0.127443	0.0787996	-1.6173	0.105814	0.999974	C6orf62
ENSG00000152475	9	13	12	21	26	10	14	15	23	23	19	20	21	22	21	14	17.3992	0.483602	0.305549	1.58274	0.113482	0.999974	ZNF837
ENSG00000152778	229	191	296	197	156	147	155	449	176	159	195	196	265	191	206	149	206.396	-0.159416	0.222163	-0.717564	0.473026	0.999974	IFIT5
ENSG00000158813	2	3	12	8	5	16	5	9	4	9	6	14	13	29	9	11	9.54197	0.68031	0.414529	1.64116	0.100763	0.999974	EDA
ENSG00000158882	84	185	91	86	100	128	84	104	100	114	90	60	97	104	69	78	96.8214	-0.258671	0.153815	-1.68171	0.092626	0.999974	TOMM40L
ENSG00000159259	65	25	39	30	60	42	39	54	29	34	36	30	17	33	51	31	37.8401	-0.422747	0.274124	-1.54218	0.123031	0.999974	CHAF1B
ENSG00000162913	5	1	1	8	12	4	11	4	4	7	6	13	19	9	10	9	7.56195	0.875494	0.463351	1.88948	0.0588274	0.941309	OBSCN-AS1
ENSG00000164430	248	237	197	150	154	201	169	239	261	217	191	131	152	149	170	175	187.008	-0.14999	0.117366	-1.27797	0.20126	0.999974	CGAS
ENSG00000171860	352	842	526	335	224	132	198	448	269	540	497	149	133	41	198	203	312.555	-0.714289	0.181845	-3.92802	8.56486e-05	0.0229001	C3AR1
ENSG00000176871	354	308	357	305	346	381	343	324	324	290	347	286	293	279	315	294	316.474	-0.165463	0.0957942	-1.72727	0.0841183	0.999974	WSB2
ENSG00000196072	294	318	291	288	248	271	272	291	234	245	289	225	247	268	273	273	266.09	-0.150084	0.105713	-1.41974	0.155684	0.999974	BLOC1S2
ENSG00000230155	13	11	10	10	26	12	19	5	17	22	11	29	21	16	20	14	15.7412	0.550698	0.326923	1.68449	0.0920873	0.999974
ENSG00000230638	6	12	1	5	0	9	12	12	4	3	1	4	7	4	0	6	5.29027	-0.862347	0.706995	-1.21973	0.222565	0.999974	LOC100418723
ENSG00000233990	0	0	0	0	0	0	0	0	0	0	2	1	1	1	0	0	0.307124	1.42624	3.04423	0.468507	0.639422
ENSG00000237672	7	10	7	6	6	2	8	16	4	2	4	7	4	9	4	4	6.15015	-0.676724	0.533625	-1.26816	0.20474	0.999974
ENSG00000242327	0	0	0	0	0	0	0	0	1	1	1	1	3	0	0	2	0.552029	2.2297	2.19737	1.01472	0.310241		RPS13P8
ENSG00000258524	0	0	0	0	0	0	0	0	0	0	1	0	0	1	2	0	0.246223	1.13335	3.04924	0.371682	0.710129
ENSG00000268618	4	5	0	1	6	8	4	5	1	3	1	6	1	2	1	1	3.01805	-1.07758	0.769469	-1.40042	0.161389	0.999974
ENSG00000270764	0	1	0	1	0	0	0	1	0	0	0	1	0	0	0	0	0.245611	-0.674035	3.04596	-0.221288	0.824868
ENSG00000272894	8	8	11	15	11	14	14	16	15	18	12	13	19	19	23	23	14.6958	0.54949	0.306812	1.79097	0.0732987	0.977118
ENSG00000287284	0	0	0	0	0	0	0	0	0	0	1	0	2	0	0	1	0.2453	1.13284	3.04922	0.371517	0.710252
ENSG00000120029	354	447	419	308	357	423	363	383	374	377	388	320	340	334	357	366	363.438	-0.0942202	0.0951219	-0.990521	0.321919	0.999974	ARMH3
ENSG00000105953	1674	1623	1645	1403	1260	1551	1266	1438	1394	1323	1484	1422	860	1164	1275	1220	1353.04	-0.237374	0.0953865	-2.48855	0.0128264	0.493916	OGDH
ENSG00000219986	1	3	0	0	0	0	0	0	3	2	2	0	2	1	3	2	1.16737	2.24373	1.29781	1.72886	0.0838333	0.999974
ENSG00000256128	7	11	15	21	6	6	28	8	20	28	14	19	11	14	24	18	15.3584	0.650938	0.343899	1.89282	0.0583822	0.93992
ENSG00000271207	0	0	0	0	0	0	0	0	2	0	2	0	0	0	1	0	0.306624	1.28031	3.04557	0.420383	0.674206		MTCO1P22
ENSG00000232162	0	1	0	0	0	0	0	0	0	0	3	1	0	2	3	1	0.676327	2.02253	2.08562	0.969752	0.33217
ENSG00000123610	4	5	8	10	5	17	9	8	1	2	1	8	8	6	10	8	6.76932	-0.71102	0.50103	-1.41912	0.155865	0.999974	TNFAIP6
ENSG00000243312	4	3	5	0	0	0	1	1	5	3	7	3	5	3	11	6	3.50149	2.01201	0.77669	2.5905	0.00958378	0.438775
ENSG00000159905	4	0	4	8	3	2	9	5	7	12	5	8	9	4	8	4	5.65179	0.798012	0.564424	1.41385	0.157406	0.999974	ZNF221
ENSG00000237668	0	1	0	0	0	1	0	0	0	0	4	1	3	3	2	0	0.922789	1.9429	1.68134	1.15557	0.247858
ENSG00000276763	0	0	1	0	0	0	0	1	0	0	0	1	0	0	0	0	0.18408	-0.374641	3.05627	-0.122581	0.902439
ENSG00000025156	73	90	105	87	87	35	122	77	65	90	103	102	262	129	112	93	100.309	0.436666	0.245887	1.77588	0.0757523	0.98418	HSF2
ENSG00000067141	59	40	53	69	38	63	69	82	118	103	88	118	46	68	48	97	71.2346	0.500507	0.212873	2.3512	0.018713	0.597845	NEO1
ENSG00000166359	8	6	8	3	25	9	14	11	14	15	12	20	17	11	13	17	12.4816	0.626629	0.387895	1.61546	0.106211	0.999974	WDR88
ENSG00000168502	9	5	13	4	7	1	7	13	5	10	8	7	9	12	11	23	8.8514	0.57294	0.454676	1.2601	0.207632	0.999974	MTCL1
ENSG00000217527	0	2	0	1	1	0	3	3	0	0	1	1	1	0	0	0	0.798479	-1.2833	1.62409	-0.790162	0.429433
ENSG00000231006	1	1	1	0	1	0	0	1	1	0	2	4	3	4	4	2	1.53746	1.87965	1.06194	1.77002	0.0767235	0.985609	RPL7P32
ENSG00000261471	11	15	13	13	19	31	25	35	9	12	5	18	12	15	11	23	16.4291	-0.620807	0.312146	-1.98883	0.0467196	0.872316
ENSG00000266094	3258	3749	2753	2844	3393	4127	2990	2685	2978	2799	2708	2996	3053	3049	2953	2864	3026.38	-0.129729	0.0952964	-1.36132	0.173411	0.999974	RASSF5
ENSG00000059804	1504	3862	1834	746	985	2883	951	1144	1053	1520	1858	958	1415	1810	1084	1115	1521.28	-0.183738	0.187646	-0.979174	0.327494	0.999974	SLC2A3
ENSG00000089639	1677	2076	1670	1285	1693	2042	1535	1644	1737	1716	1534	1417	1354	1498	1610	1682	1609.6	-0.112227	0.0990444	-1.1331	0.257171	0.999974	GMIP
ENSG00000136111	440	450	396	575	471	166	651	271	510	589	352	597	598	688	551	405	474.001	0.379303	0.209432	1.81111	0.0701246	0.968463	TBC1D4
ENSG00000226245	2	0	0	0	0	1	0	0	2	7	1	3	2	0	0	0	1.10589	1.74526	1.63089	1.07013	0.284561		ZNF32-AS1
ENSG00000229153	29	17	39	31	21	16	36	27	38	12	51	33	72	45	48	32	33.6199	0.551305	0.269788	2.04347	0.0410056	0.837268	EPHA1-AS1
ENSG00000279665	1	2	1	0	4	3	3	6	0	0	1	0	4	0	2	2	1.78441	-1.37934	0.997834	-1.38234	0.166868	0.999974
ENSG00000186480	918	735	402	457	495	616	461	595	529	462	589	412	442	536	434	477	526.619	-0.234576	0.146296	-1.60343	0.10884	0.999974	INSIG1
ENSG00000237788	22	14	11	3	28	26	16	9	2	7	5	8	18	8	7	6	11.7016	-1.04083	0.432631	-2.40582	0.0161361	0.552008
ENSG00000121413	51	44	51	71	119	55	65	52	70	75	52	118	130	93	60	69	72.2552	0.393514	0.172077	2.28685	0.0222045	0.645314	ZSCAN18
ENSG00000213185	14	7	16	27	18	17	14	16	25	29	18	21	25	24	22	17	19.0601	0.516654	0.304442	1.69705	0.0896872	0.999974	FAM24B
ENSG00000134028	4	8	9	3	2	6	3	10	1	5	4	4	1	7	4	6	4.73686	-0.499924	0.539467	-0.926699	0.354083	0.999974	ADAMDEC1
ENSG00000141753	71	28	36	42	91	46	36	51	24	26	37	34	24	55	40	35	41.6106	-0.493602	0.278566	-1.77194	0.0764044	0.984365	IGFBP4
ENSG00000146215	7	5	7	13	14	20	14	11	17	17	4	19	20	22	9	11	12.9208	0.365601	0.363335	1.00624	0.314301	0.999974	CRIP3
ENSG00000179604	106	132	80	49	69	151	61	104	83	79	102	33	103	99	48	80	84.859	-0.259622	0.188011	-1.38089	0.167313	0.999974	CDC42EP4
ENSG00000261167	10	10	11	14	4	1	8	9	8	16	19	12	14	7	8	14	10.1342	0.615503	0.400462	1.53698	0.124297	0.999974
ENSG00000167232	162	122	150	207	92	55	244	165	171	162	251	241	193	205	157	164	168.442	0.452299	0.228267	1.98144	0.0475415	0.881583	ZNF91
ENSG00000196605	46	51	38	58	58	33	64	44	46	64	49	96	51	47	65	56	53.2328	0.262237	0.181241	1.4469	0.147925	0.999974	ZNF846
ENSG00000232493	0	0	0	0	0	0	0	0	1	0	2	1	0	1	1	0	0.368589	1.71393	2.93282	0.584396	0.558954
ENSG00000008323	4	1	2	2	5	8	7	1	0	0	2	3	6	2	2	3	2.95503	-0.799313	0.760963	-1.0504	0.293536	0.999974	PLEKHG6
ENSG00000173041	41	51	38	67	21	12	31	48	66	68	45	68	47	43	38	49	45.0383	0.536341	0.229694	2.33502	0.0195422	0.6081	ZNF680
ENSG00000221983	3302	3325	3261	4501	4448	4023	3414	2789	3764	3508	6359	4255	5198	4202	3912	3542	3922.97	0.242739	0.120258	2.01848	0.0435413	0.859127	UBA52
ENSG00000286671	0	0	0	0	0	0	0	0	1	0	0	2	3	0	1	1	0.490843	1.94216	2.65058	0.73273	0.463723
ENSG00000149273	6881	6483	6883	10842	10374	7913	7359	4799	7965	7684	10840	9238	11238	9344	8631	7570	8242.16	0.262368	0.11337	2.31427	0.020653	0.624669	RPS3
ENSG00000124257	0	1	0	0	1	2	1	0	0	2	2	4	2	4	2	0	1.29274	1.50249	1.15527	1.30055	0.193413	0.999974	NEURL2
ENSG00000171490	1223	1343	1111	1253	1275	1229	1070	1053	1391	1262	1922	1265	1655	1178	1222	1194	1269.35	0.195252	0.11502	1.69755	0.0895926	0.999974	RSL1D1
ENSG00000175061	903	907	885	1122	1064	893	775	666	994	876	1241	1077	1297	893	955	900	949.772	0.189134	0.100889	1.87468	0.0608363	0.945848	SNHG29
ENSG00000235138	5	8	2	0	5	5	7	3	1	8	2	1	1	1	2	2	3.26136	-1.04175	0.697219	-1.49415	0.135137	0.999974	LOC100130548
ENSG00000251571	0	0	0	1	0	0	0	0	3	6	2	1	0	6	2	0	1.29235	2.83554	1.50939	1.87859	0.0602999	0.943946
ENSG00000261773	0	0	0	0	0	0	0	0	0	2	0	3	2	0	0	3	0.613471	2.01359	2.85656	0.7049	0.480872
ENSG00000275040	0	0	0	0	0	0	0	0	0	0	1	0	1	0	3	0	0.3071	1.16122	3.04427	0.381446	0.702872
ENSG00000099954	2	4	3	4	3	0	2	6	10	9	3	5	4	13	2	5	4.6124	0.995551	0.629911	1.58046	0.114001	0.999974	CECR2
ENSG00000235945	3	5	1	2	3	7	5	8	1	0	2	2	4	5	0	2	3.07921	-1.21033	0.759992	-1.59256	0.111259	0.999974
ENSG00000148834	488	554	448	416	367	458	324	432	420	424	608	301	312	228	371	382	401.673	-0.23179	0.152877	-1.51619	0.129472	0.999974	GSTO1
ENSG00000241360	41	38	38	12	26	33	22	16	24	26	19	18	23	20	30	16	24.7311	-0.306657	0.268496	-1.14213	0.253401	0.999974	PDXP
ENSG00000264006	0	1	1	0	0	0	0	0	1	1	2	2	1	4	0	1	0.86119	2.07201	1.43569	1.44321	0.14896		AKR1C8P
ENSG00000070814	631	666	676	727	834	829	767	650	628	588	661	686	663	664	732	629	678.437	-0.136916	0.0855232	-1.60092	0.109395	0.999974	TCOF1
ENSG00000012061	315	324	304	258	279	327	265	242	395	336	387	284	389	279	264	303	304.417	0.177648	0.113413	1.56639	0.117258	0.999974	ERCC1
ENSG00000113719	1059	1388	1159	1000	1109	1572	989	1255	881	903	1024	1134	1120	1150	1010	997	1091.87	-0.205857	0.112105	-1.83629	0.0663147	0.959458	ERGIC1
ENSG00000119596	884	915	838	689	820	738	889	866	957	821	913	942	943	861	916	870	852.333	0.122541	0.0930835	1.31646	0.188018	0.999974	YLPM1
ENSG00000136868	301	321	345	170	182	270	136	298	275	237	259	133	171	174	164	242	226.183	-0.26962	0.125431	-2.14954	0.0315914	0.755136	SLC31A1
ENSG00000139832	164	586	241	58	65	400	96	163	166	116	279	80	207	114	151	86	182.842	-0.242508	0.432945	-0.560135	0.575387	0.999974	RAB20
ENSG00000141068	626	752	653	372	405	744	461	548	544	494	579	389	493	540	496	506	529.117	-0.143487	0.121139	-1.18448	0.236223	0.999974	KSR1
ENSG00000143819	88	101	110	106	149	148	112	115	153	131	127	157	194	156	97	114	126.564	0.271285	0.146529	1.85141	0.0641107	0.956806	EPHX1
ENSG00000151014	93	144	81	31	42	79	31	40	34	41	39	39	71	57	23	36	54.2107	-0.551198	0.281113	-1.96077	0.0499055	0.894867	NOCT
ENSG00000156304	511	615	487	485	440	418	519	556	596	520	432	579	761	657	550	594	536.183	0.207364	0.135159	1.53422	0.124975	0.999974	SCAF4
ENSG00000168675	280	280	273	276	294	180	221	228	320	275	220	324	347	278	253	268	265.419	0.168988	0.121208	1.3942	0.163257	0.999974	LDLRAD4
ENSG00000169026	124	171	129	78	96	157	68	108	111	105	147	46	76	91	93	98	104.449	-0.28225	0.177017	-1.59448	0.110829	0.999974	SLC49A3
ENSG00000173581	33	32	28	44	33	41	28	22	53	37	42	53	35	44	37	33	36.5878	0.357939	0.199297	1.79601	0.0724935	0.973401	CCDC106
ENSG00000178803	10	28	12	4	13	27	10	8	0	3	3	9	13	11	15	7	10.6534	-0.979596	0.535313	-1.82995	0.0672573	0.96403	ADORA2A-AS1
ENSG00000181798	1	1	0	2	3	0	2	1	2	3	5	3	6	6	0	2	2.27492	1.38871	0.892241	1.55643	0.119606	0.999974	LINC00471
ENSG00000189227	30	27	38	35	40	41	31	31	39	20	52	43	52	59	33	48	38.0695	0.308427	0.201834	1.52812	0.126483	0.999974	C15orf61
ENSG00000197808	52	40	50	38	59	27	48	28	38	58	30	74	57	47	53	49	45.9894	0.247184	0.236757	1.04404	0.296468	0.999974	ZNF461
ENSG00000198440	16	21	17	36	25	12	29	21	42	34	34	32	17	22	20	37	25.5001	0.432419	0.292029	1.48074	0.138676	0.999974	ZNF583
ENSG00000224891	1	1	2	0	0	3	1	3	0	0	1	1	0	0	0	0	0.800287	-1.9582	1.59776	-1.2256	0.22035		ARL14EPP1
ENSG00000230721	0	0	0	1	0	1	0	0	2	0	2	3	2	0	0	1	0.736431	1.71009	1.77823	0.961681	0.33621		RPL17P5
ENSG00000236137	5	4	3	2	2	8	4	4	2	1	5	0	3	2	4	6	3.38468	-0.61009	0.664125	-0.918636	0.358286	0.999974	LOC101929099
ENSG00000240669	0	0	0	0	0	0	0	0	0	0	2	3	1	0	0	0	0.367755	1.33071	3.04177	0.437478	0.661765		RPS14P6
ENSG00000249072	0	2	0	0	0	0	0	0	0	2	1	1	0	2	0	1	0.55363	1.41935	2.20127	0.644786	0.519066
ENSG00000279339	10	21	11	3	20	46	15	24	1	7	11	10	20	17	3	9	14.046	-0.964318	0.442739	-2.17807	0.0294007	0.727867
ENSG00000279792	13	22	10	15	28	43	15	21	7	9	5	12	18	25	10	11	16.2626	-0.795771	0.296315	-2.68556	0.00724091	0.375912
ENSG00000280407	29	38	29	13	22	66	19	41	24	21	13	20	44	34	17	18	27.5807	-0.391762	0.301843	-1.2979	0.194322	0.999974
ENSG00000280486	3	10	0	1	21	9	3	7	3	3	0	4	6	3	4	7	5.1733	-0.534113	0.60809	-0.878345	0.379757	0.999974
ENSG00000235112	0	0	0	0	3	2	2	1	0	0	0	0	1	0	0	0	0.554765	-1.47436	2.52635	-0.583595	0.559493		HSPE1P27
ENSG00000255328	14	2	0	0	4	12	2	3	4	4	1	2	1	2	2	1	3.33063	-0.603322	0.765578	-0.78806	0.430662	0.999974
ENSG00000260097	6	2	9	5	18	11	4	12	8	13	11	10	22	12	6	18	10.2706	0.651749	0.38642	1.68664	0.0916733	0.999974	SPDYE6
ENSG00000268189	21	12	15	2	23	38	18	21	10	9	2	9	16	16	13	13	14.6596	-0.69663	0.386508	-1.80237	0.0714872	0.972306
ENSG00000109920	920	1367	1116	1210	1149	689	1316	1302	1218	1420	1169	1509	1440	1239	1315	1402	1215.92	0.260646	0.113075	2.30507	0.0211627	0.628868	FNBP4
ENSG00000118515	962	4690	988	196	317	2095	196	734	1097	810	1502	179	554	438	465	869	990.037	-0.162806	0.448241	-0.363212	0.716447	0.999974	SGK1
ENSG00000130304	162	228	276	182	254	266	206	151	341	275	357	257	261	201	194	281	239.252	0.328063	0.169312	1.93762	0.0526695	0.908935	SLC27A1
ENSG00000184292	1	0	0	0	0	2	1	0	0	0	0	5	2	1	0	0	0.738389	-0.0239012	2.10221	-0.0113696	0.990929		TACSTD2
ENSG00000188846	1792	1813	1671	2422	2440	2006	1741	1499	1888	1929	3159	2345	3071	1953	1999	1853	2064.6	0.225282	0.120285	1.87289	0.061083	0.945848	RPL14
ENSG00000237036	15	4	11	16	17	8	20	12	18	13	17	16	16	14	17	17	14.1998	0.37882	0.321276	1.17911	0.238353	0.999974	ZEB1-AS1
ENSG00000239917	0	0	2	0	0	0	1	0	0	0	1	2	6	4	1	1	1.10664	1.87543	1.50688	1.24458	0.213286
ENSG00000246889	10	10	10	6	9	13	3	7	1	11	3	7	2	0	4	10	6.52136	-1.09805	0.609598	-1.80128	0.0716593	0.972306
ENSG00000286330	15	22	22	47	17	13	51	18	21	26	26	46	51	54	53	16	30.6141	0.53762	0.292509	1.83796	0.0660687	0.957926	LOC105370259
ENSG00000286810	11	2	1	14	6	4	10	7	6	6	12	19	12	12	9	8	8.54496	0.741278	0.469804	1.57784	0.114601	0.999974
ENSG00000114450	416	486	438	219	198	208	295	489	374	375	288	198	278	241	249	302	310.711	-0.198484	0.146277	-1.3569	0.174812	0.999974	GNB4
ENSG00000074219	7	4	1	2	11	6	1	7	6	8	2	12	8	10	2	13	6.15365	0.720002	0.515875	1.39569	0.162808	0.999974	TEAD2
ENSG00000105193	4907	5137	4575	6663	7145	5181	4820	3351	5551	5341	9399	5781	8207	6082	6069	5064	5734.73	0.299089	0.133099	2.24712	0.0246321	0.672182	RPS16
ENSG00000105991	15	20	9	3	7	15	8	17	10	8	5	7	8	11	10	4	9.66331	-0.491929	0.419233	-1.1734	0.240635	0.999974	HOXA1
ENSG00000166046	193	216	225	234	237	168	226	219	207	212	178	310	283	226	256	259	224.339	0.155112	0.121249	1.27928	0.200797	0.999974	TCP11L2
ENSG00000213432	1	0	0	1	0	0	0	0	2	0	1	1	0	2	1	2	0.67643	1.66925	1.64314	1.01589	0.309681		RPL17P34
ENSG00000211970	53	26	52	3	9	19	1	114	4	11	53	6	3	1	12	21	23.8564	-1.20538	0.562039	-2.14465	0.0319809	0.755609	IGHV4-61
ENSG00000006607	229	277	215	181	174	241	204	162	189	208	140	164	151	232	195	163	192.24	-0.223868	0.118223	-1.89361	0.0582766	0.93992	FARP2
ENSG00000106244	544	455	495	465	536	577	547	478	441	446	562	462	519	470	452	430	484.569	-0.118916	0.0968734	-1.22753	0.219622	0.999974	PDAP1
ENSG00000111642	147	189	146	189	224	206	160	163	140	129	248	141	156	139	133	158	164.076	-0.214764	0.166353	-1.29102	0.196698	0.999974	CHD4
ENSG00000115896	39	93	57	112	72	16	69	73	46	79	55	129	219	89	89	105	82.4623	0.600343	0.266232	2.25496	0.0241356	0.668172	PLCL1
ENSG00000120662	134	119	136	122	197	75	177	156	157	156	105	184	244	171	188	148	151.799	0.28584	0.168764	1.69373	0.0903166	0.999974	MTRF1
ENSG00000132681	4	1	0	0	5	1	1	6	17	0	1	1	13	1	6	22	4.85282	1.59616	0.676535	2.35931	0.0183088	0.59217	ATP1A4
ENSG00000140543	31	11	20	28	46	17	34	21	29	30	11	44	43	31	39	33	28.7786	0.340038	0.268303	1.26737	0.205024	0.999974	DET1
ENSG00000143434	25	22	23	33	25	24	21	17	36	20	30	41	31	29	27	24	26.3137	0.316671	0.225567	1.40389	0.160351	0.999974	SEMA6C
ENSG00000152433	4	1	2	4	3	0	5	6	5	9	3	8	3	3	7	6	4.2393	0.90622	0.597639	1.51633	0.129435	0.999974	ZNF547
ENSG00000162972	40	44	43	34	39	40	23	49	26	29	52	15	40	41	27	30	35.184	-0.301825	0.233889	-1.29046	0.19689	0.999974	MAIP1
ENSG00000165113	25	25	39	48	35	35	42	32	46	28	49	49	66	46	45	32	39.4659	0.350565	0.206171	1.70036	0.0890632	0.999974	GKAP1
ENSG00000180389	1	2	2	2	1	2	1	0	3	1	6	2	3	9	2	1	2.33868	1.16692	0.787999	1.48087	0.138642	0.999974
ENSG00000186073	26	31	17	26	20	22	29	27	35	19	29	25	30	26	42	26	26.4384	0.217964	0.247793	0.87962	0.379065	0.999974	CDIN1
ENSG00000187824	44	20	39	31	61	11	46	46	47	33	36	53	110	33	46	55	43.6963	0.482688	0.223958	2.15527	0.0311411	0.751241	TMEM220
ENSG00000204427	68	54	53	49	59	82	55	45	51	44	38	58	48	60	49	47	52.9146	-0.230599	0.175365	-1.31497	0.188521	0.999974	ABHD16A
ENSG00000227382	0	1	0	1	2	0	0	1	0	0	0	1	0	1	0	0	0.431028	-0.855555	2.42607	-0.352651	0.72435
ENSG00000236753	7	12	9	10	6	6	7	9	13	11	14	21	13	12	11	9	10.4477	0.649023	0.359584	1.80492	0.0710865	0.970386	MKLN1-AS
ENSG00000242169	0	0	0	0	1	0	0	0	0	1	2	2	2	0	2	0	0.613927	1.82562	2.10797	0.86606	0.386458		RPL7AP27
ENSG00000248302	2	0	0	0	0	0	0	1	3	5	0	1	0	2	0	3	1.04533	1.65235	1.58831	1.04032	0.298192
ENSG00000270878	3	1	5	5	11	0	5	4	4	6	7	12	9	3	10	5	5.52933	0.883633	0.530306	1.66627	0.0956596	0.999974	GCATP1
ENSG00000272106	53	47	66	53	76	65	70	48	61	54	81	60	111	104	80	51	66.4265	0.305129	0.158621	1.92364	0.0544003	0.915175
ENSG00000279819	2	1	3	1	0	0	1	3	0	0	0	0	1	0	0	0	0.737385	-2.31569	1.79141	-1.29266	0.196129
ENSG00000110427	3	1	0	0	0	2	0	2	0	0	0	0	0	0	0	0	0.493878	-1.79936	3.03578	-0.592716	0.553371		KIAA1549L
ENSG00000186283	414	408	425	346	367	425	304	429	355	343	498	307	289	300	353	338	362.882	-0.176375	0.118538	-1.48792	0.136772	0.999974	TOR3A
ENSG00000227379	0	1	1	4	3	10	2	3	0	0	0	1	3	4	0	1	2.03525	-1.55403	0.952617	-1.63133	0.102822	0.999974
ENSG00000230289	0	2	0	0	0	0	0	0	0	0	1	2	2	0	0	2	0.552232	1.51686	2.61676	0.579671	0.562137
ENSG00000242732	69	81	62	42	31	66	73	92	86	50	51	33	35	40	51	78	57.7991	-0.294224	0.186572	-1.577	0.114796	0.999974	RTL5
ENSG00000181045	111	149	222	229	265	206	243	114	215	290	232	289	197	234	193	252	211.548	0.352028	0.193822	1.81624	0.069333	0.968463	SLC26A11
ENSG00000259600	1	7	1	0	0	0	0	1	0	0	1	1	1	0	0	0	0.798865	-0.576593	1.84574	-0.312391	0.754743
ENSG00000129538	1	3	13	0	0	3	1	14	5	0	11	3	3	1	0	1	3.6228	-0.302623	0.935556	-0.323469	0.74634	0.999974	RNASE1
ENSG00000152990	18	6	8	13	34	17	22	17	26	23	7	20	33	37	31	11	19.8769	0.477695	0.314236	1.52018	0.128466	0.999974	ADGRA3
ENSG00000162599	60	125	103	93	51	50	70	63	92	95	149	94	106	164	79	78	90.4977	0.490594	0.219393	2.23614	0.0253429	0.676085	NFIA
ENSG00000179218	4567	3402	3885	3269	3631	4666	3307	4905	3878	2917	4558	2992	3203	3434	3728	3533	3682.7	-0.16302	0.106672	-1.52824	0.126454	0.999974	CALR
ENSG00000112096	1817	3083	2020	1203	1102	2146	1691	1153	1322	1356	1247	956	1213	1783	1455	1630	1548.83	-0.317826	0.16348	-1.94413	0.0518802	0.903084	SOD2
ENSG00000214413	156	127	152	153	145	80	274	210	174	174	138	226	233	241	232	226	180.803	0.383609	0.190277	2.01605	0.0437943	0.860168	BBIP1
ENSG00000243388	0	0	0	0	0	0	0	0	1	0	2	1	1	1	0	1	0.429791	2.00369	2.39371	0.837066	0.402556
ENSG00000127129	0	1	2	0	0	1	0	1	0	0	0	0	0	0	0	0	0.307553	-1.43191	3.04422	-0.470372	0.638089		EDN2
ENSG00000133112	9246	10097	9674	13201	14966	10500	9841	6563	11326	9908	18307	11583	17000	11539	10773	10414	11370.2	0.260156	0.130269	1.99707	0.0458176	0.872316	TPT1
ENSG00000232858	0	0	0	0	0	0	0	0	0	0	3	2	1	3	0	0	0.553629	1.87975	2.98221	0.630322	0.528484		RPL34P27
ENSG00000245213	9	10	10	19	18	15	13	10	24	26	17	20	14	18	23	25	16.6605	0.694059	0.317642	2.18503	0.0288865	0.724076	LOC101930370
ENSG00000253773	0	1	0	0	0	0	0	0	1	0	2	4	5	0	0	0	0.797287	1.79779	2.29212	0.784335	0.432844		C8orf37-AS1
ENSG00000278588	3	1	1	0	0	0	0	0	0	0	0	0	0	0	0	0	0.308088	-1.16696	3.04426	-0.383332	0.701473		H2BC10
ENSG00000023330	203	179	257	186	201	241	186	251	194	205	227	207	153	171	219	190	201.085	-0.121763	0.132084	-0.921866	0.356599	0.999974	ALAS1
ENSG00000112414	7	4	6	4	0	0	5	2	11	10	1	8	4	6	2	3	4.48557	0.808067	0.694733	1.16313	0.244775	0.999974	ADGRG6
ENSG00000112759	181	142	143	73	59	131	83	122	121	68	196	67	57	71	68	96	103.187	-0.362738	0.18635	-1.94654	0.0515899	0.90116	SLC29A1
ENSG00000165678	1247	1166	1183	1179	1067	1221	943	1111	1117	998	1348	845	940	1001	1038	1055	1073.67	-0.137789	0.101138	-1.36239	0.173076	0.999974	GHITM
ENSG00000181029	16	12	15	5	16	20	14	12	27	17	19	27	22	26	17	14	17.1608	0.628842	0.31092	2.02252	0.0431228	0.855822	TRAPPC5
ENSG00000196542	11	2	3	3	0	9	7	3	13	7	13	12	2	24	6	6	7.44852	1.22586	0.492767	2.4877	0.0128571	0.493916	SPTSSB
ENSG00000258323	0	2	0	1	1	0	1	0	0	0	0	1	0	0	0	0	0.368662	-1.13693	2.94598	-0.385925	0.699553
ENSG00000012171	6	7	3	2	16	20	5	15	3	2	6	5	10	10	1	5	7.14713	-0.75946	0.50045	-1.51755	0.129127	0.999974	SEMA3B
ENSG00000089505	19	14	21	12	8	5	14	8	24	21	19	20	7	27	10	15	15.0008	0.497629	0.355411	1.40015	0.161468	0.999974	CMTM1
ENSG00000099992	231	264	254	234	291	263	247	204	255	296	299	283	298	227	301	256	258.428	0.153598	0.106472	1.44261	0.149129	0.999974	TBC1D10A
ENSG00000100297	923	711	596	680	599	679	485	640	606	510	632	575	460	432	678	533	598.973	-0.26171	0.139458	-1.87663	0.0605694	0.944477	MCM5
ENSG00000104907	335	366	350	362	465	488	376	285	430	416	475	405	499	465	446	412	404.373	0.23985	0.102862	2.33177	0.0197131	0.610647	TRMT1
ENSG00000128203	135	120	114	80	104	114	111	146	130	89	124	77	66	80	128	116	106.634	-0.211324	0.150965	-1.39982	0.161566	0.999974	ASPHD2
ENSG00000149187	1616	2015	1644	1784	1975	2105	1951	1844	2010	2086	1708	1861	2330	2100	1972	2142	1915.23	0.115466	0.0763293	1.51274	0.130345	0.999974	CELF1
ENSG00000168496	215	85	105	94	103	106	68	155	92	69	148	61	61	46	119	68	98.1074	-0.507261	0.245882	-2.06302	0.0391103	0.820169	FEN1
ENSG00000172115	448	416	304	275	285	349	314	432	325	307	354	240	270	326	317	319	324.821	-0.189309	0.116625	-1.62323	0.10454	0.999974	CYCS
ENSG00000197272	10	18	11	6	2	22	5	21	11	11	8	8	5	13	12	8	10.5243	-0.151206	0.406878	-0.371625	0.710172	0.999974	IL27
ENSG00000198034	4536	4457	4382	6271	6387	5049	4765	3236	5039	4491	7939	5591	7037	5249	5051	4652	5172.78	0.203107	0.122366	1.65984	0.0969468	0.999974	RPS4X
ENSG00000226329	3	0	1	1	4	0	1	0	1	3	6	3	4	2	1	2	1.96661	1.49014	0.941897	1.58207	0.113635	0.999974
ENSG00000227638	0	1	0	0	0	0	0	0	3	2	0	2	0	1	0	0	0.552837	1.46294	2.54591	0.574624	0.565546
ENSG00000229349	0	0	0	1	0	0	0	0	2	1	3	1	1	0	1	0	0.61324	1.95047	1.89329	1.0302	0.302915
ENSG00000237633	5	26	5	4	1	1	4	10	3	5	4	3	1	5	2	5	5.16419	-0.627157	0.592003	-1.05938	0.289426	0.999974
ENSG00000258499	0	5	0	0	0	0	0	0	0	0	0	1	0	0	0	0	0.368741	-0.0484557	3.04166	-0.0159307	0.98729		LINC02287
ENSG00000258572	23	8	13	10	13	6	2	34	7	0	22	10	2	4	3	9	10.2077	-1.09433	0.518273	-2.11149	0.03473	0.787015
ENSG00000265010	0	0	0	0	0	0	0	0	0	2	1	3	1	0	1	3	0.674858	2.45044	2.04761	1.19673	0.231412
ENSG00000278705	5	0	0	1	0	2	0	2	0	0	0	2	1	0	0	0	0.801224	-1.15363	2.02779	-0.568907	0.56942		H4C2
ENSG00000286145	10	16	6	7	21	14	11	8	0	4	6	6	13	11	5	3	8.68152	-1.07787	0.462486	-2.3306	0.0197746	0.610647
ENSG00000145103	5	10	20	5	1	3	1	16	2	0	15	5	1	4	0	0	5.406	-1.47794	0.755551	-1.95611	0.0504517	0.897347	ILDR1
ENSG00000100084	138	143	139	133	155	167	175	150	124	124	156	133	115	127	135	154	139.477	-0.171934	0.128595	-1.33702	0.181215	0.999974	HIRA
ENSG00000257605	9	8	4	6	5	11	10	5	0	4	6	3	3	10	6	6	5.91065	-0.711745	0.530357	-1.34201	0.179593	0.999974
ENSG00000287601	0	1	1	1	0	0	2	0	1	6	4	5	3	2	0	2	1.71871	2.25083	1.06958	2.1044	0.0353433	0.791676
ENSG00000131467	773	784	859	732	751	872	666	767	807	718	839	655	630	661	677	709	731.802	-0.127944	0.0886923	-1.44256	0.149143	0.999974	PSME3
ENSG00000180138	0	0	0	0	0	0	0	0	0	0	0	2	0	3	0	0	0.308547	0.979942	3.0429	0.322042	0.747421		CSNK1A1L
ENSG00000197632	1	75	45	3	1	43	1	6	27	15	38	4	6	8	6	9	17.7076	0.405567	0.609159	0.665782	0.50555	0.999974	SERPINB2
ENSG00000241217	4	14	1	1	1	4	6	6	1	2	1	0	4	3	3	3	3.32273	-0.963499	0.720534	-1.3372	0.181157	0.999974	RN7SL809P
ENSG00000131669	499	983	519	346	439	1211	411	545	438	351	545	474	744	610	396	410	549.029	-0.22939	0.213687	-1.07349	0.283053	0.999974	NINJ1
ENSG00000150873	3	1	0	5	5	0	3	3	3	2	1	7	5	4	10	5	3.50412	1.01237	0.670049	1.51089	0.130815	0.999974	C2orf50
ENSG00000163935	127	120	108	143	132	109	156	124	103	148	102	179	213	140	182	135	136.558	0.20834	0.141434	1.47306	0.140736	0.999974	SFMBT1
ENSG00000286076	0	5	2	0	0	1	0	0	0	0	1	0	0	0	0	0	0.553238	-0.964933	3.01336	-0.320218	0.748803
ENSG00000104972	1526	1613	1115	734	568	1164	892	1556	1220	1021	1020	776	567	699	905	1203	1019.56	-0.269191	0.121791	-2.21027	0.0270868	0.699962	LILRB1
ENSG00000175348	372	416	426	386	362	503	325	361	366	327	419	325	353	346	354	378	370.179	-0.132055	0.110375	-1.19642	0.231535	0.999974	TMEM9B
ENSG00000253330	8	3	11	3	0	7	7	5	2	0	4	4	2	5	1	1	3.876	-1.21336	0.690558	-1.75707	0.0789062	0.994912
ENSG00000015171	538	509	553	631	470	262	633	451	545	574	528	709	624	619	640	544	542.784	0.269718	0.146244	1.8443	0.0651399	0.956957	ZMYND11
ENSG00000065328	75	25	18	19	19	14	14	52	15	19	23	9	6	5	35	17	22.4567	-0.855588	0.393602	-2.17374	0.0297249	0.731403	MCM10
ENSG00000137814	155	152	161	131	153	151	162	155	135	127	150	136	142	140	153	143	144.27	-0.118293	0.112829	-1.04842	0.294444	0.999974	HAUS2
ENSG00000141570	55	45	31	43	43	33	25	28	44	35	36	30	17	30	25	26	33.583	-0.319378	0.228008	-1.40073	0.161295	0.999974	CBX8
ENSG00000154589	88	80	76	74	47	120	71	113	84	84	95	36	57	58	64	69	74.7932	-0.292233	0.205809	-1.41993	0.155629	0.999974	LY96
ENSG00000158470	590	660	852	523	406	668	497	609	590	645	622	515	397	491	544	475	558.569	-0.155696	0.106919	-1.45621	0.145335	0.999974	B4GALT5
ENSG00000160392	97	111	131	113	137	134	118	136	98	105	163	90	110	82	101	114	113.136	-0.197206	0.146903	-1.34242	0.17946	0.999974	C19orf47
ENSG00000167173	1288	1661	1367	613	885	2171	1122	1338	1294	969	1484	850	1180	1116	818	1088	1183.9	-0.188259	0.16849	-1.11733	0.263853	0.999974	C15orf39
ENSG00000187607	17	7	23	23	19	7	25	16	21	25	23	27	21	20	28	21	19.8496	0.509183	0.294978	1.72617	0.084316	0.999974	ZNF286A
ENSG00000198356	440	390	460	393	386	463	340	378	438	347	481	297	322	344	367	339	380.364	-0.158291	0.105413	-1.50164	0.133191	0.999974	GET3
ENSG00000198879	647	792	345	430	482	399	472	680	371	461	323	373	531	435	465	564	477.889	-0.242201	0.138775	-1.74528	0.0809355	0.999974	SFMBT2
ENSG00000214460	0	1	0	0	0	0	1	1	0	4	2	0	5	2	0	0	0.983169	1.32669	1.67918	0.790077	0.429483
ENSG00000226004	5	2	11	0	3	9	14	5	4	1	0	1	1	5	9	0	4.30836	-1.3975	0.728658	-1.91791	0.0551229	0.920382	LINC02528
ENSG00000237649	145	44	62	40	42	45	31	117	44	22	78	17	16	17	71	28	50.3832	-0.928922	0.331598	-2.80135	0.00508887	0.308299	KIFC1
ENSG00000261542	1	1	1	3	1	0	1	0	0	4	3	4	7	4	1	5	2.21173	1.75906	0.901629	1.95098	0.051059	0.898145
ENSG00000268564	2	4	1	0	3	5	0	1	2	0	0	0	1	0	0	0	1.17154	-2.02014	1.42663	-1.41602	0.15677	0.999974
ENSG00000273188	24	63	17	17	36	58	19	23	16	20	12	14	33	33	38	11	26.7239	-0.509945	0.302416	-1.68624	0.0917505	0.999974
ENSG00000277632	74	183	61	7	13	60	8	27	34	29	85	5	6	18	25	21	40.3526	-0.714252	0.386337	-1.84878	0.0644897	0.956806	CCL3
ENSG00000279861	26	48	26	16	35	158	31	65	24	32	18	22	63	49	39	31	42.0814	-0.31894	0.291547	-1.09395	0.273975	0.999974
ENSG00000121542	53	46	49	46	35	20	59	44	41	70	42	68	54	50	49	55	48.0046	0.305198	0.223445	1.36588	0.171978	0.999974	SEC22A
ENSG00000250659	9	4	11	12	10	21	12	12	2	9	2	10	5	8	6	13	8.98552	-0.798559	0.45114	-1.77009	0.0767119	0.985609
ENSG00000002586	1714	1574	1672	1933	1888	2286	1627	1742	1875	2005	2385	2143	1745	1984	1790	2127	1875.02	0.153023	0.103035	1.48516	0.137502	0.999974	CD99
ENSG00000011523	213	226	217	218	315	179	324	163	256	322	192	311	370	284	249	224	249.815	0.258019	0.142835	1.80641	0.0708546	0.970386	CEP68
ENSG00000102900	482	489	410	386	376	472	406	457	443	373	486	376	361	361	376	400	409.197	-0.134614	0.104851	-1.28386	0.199191	0.999974	NUP93
ENSG00000119333	140	61	72	94	60	86	48	77	46	26	85	44	39	67	61	71	66.265	-0.549066	0.240742	-2.28072	0.0225648	0.649198	DYNC2I2
ENSG00000122218	2104	2058	2235	1837	1622	1874	1668	2073	2009	1842	1995	1643	1508	1414	1660	1937	1812.54	-0.148691	0.076949	-1.93234	0.0533179	0.912912	COPA
ENSG00000122965	413	440	403	376	554	527	413	383	418	511	413	476	684	461	455	497	456.58	0.151824	0.101568	1.4948	0.134968	0.999974	RBM19
ENSG00000128596	32	37	44	47	52	47	66	48	58	38	49	77	48	60	60	74	51.46	0.308468	0.192611	1.60151	0.109264	0.999974	CCDC136
ENSG00000168610	1943	2295	2440	1686	2157	2644	2300	2249	2008	1930	1959	2035	1965	1859	2406	2018	2084.48	-0.125858	0.105002	-1.19862	0.230677	0.999974	STAT3
ENSG00000182197	214	290	195	105	117	208	134	179	204	141	167	130	210	128	147	144	166.846	-0.140079	0.194004	-0.722043	0.470268	0.999974	EXT1
ENSG00000196388	11	13	13	8	40	26	26	20	32	25	17	25	34	21	26	30	22.5706	0.519502	0.302619	1.71668	0.0860368	0.999974	INCA1
ENSG00000196531	1970	2464	1761	2474	1892	1710	2105	1802	2003	2066	3010	2079	2925	2510	2329	2285	2175.51	0.242545	0.138288	1.75392	0.0794447	0.996937	NACA
ENSG00000224066	2	1	0	0	0	2	2	0	1	0	1	3	4	1	0	7	1.4751	1.03334	1.28616	0.803431	0.421726	0.999974
ENSG00000231609	2	1	6	1	0	0	5	2	6	6	2	5	9	2	3	2	3.19242	1.33532	0.805388	1.65799	0.0973195	0.999974	LOC100132215
ENSG00000279334	1	0	0	0	2	2	1	0	0	0	0	2	0	0	0	0	0.493222	-1.36752	2.71821	-0.503094	0.614898
ENSG00000131469	3050	3177	3005	4767	4747	3971	3156	2479	3646	3471	6204	4158	5232	4108	3796	3401	3834.79	0.26344	0.131671	2.00075	0.0454197	0.871268	RPL27
ENSG00000145850	13	6	9	7	7	4	8	11	3	5	8	6	3	2	9	0	6.2104	-0.98212	0.544893	-1.80241	0.0714812	0.972306	TIMD4
ENSG00000146143	66	43	39	58	39	39	30	43	44	35	42	31	20	20	35	47	38.8004	-0.398808	0.227111	-1.75601	0.0790874	0.994912	PRIM2
ENSG00000177409	1697	1166	1760	1379	145	351	1499	3198	1095	1180	755	920	439	698	1016	1021	1125.85	-0.281881	0.358349	-0.78661	0.43151	0.999974	SAMD9L
ENSG00000253475	0	0	0	0	0	0	0	0	0	0	6	0	2	0	0	0	0.490164	0.9993	3.03733	0.329006	0.742151
ENSG00000286018	15	34	15	28	23	14	19	24	28	31	15	27	37	29	29	17	23.6709	0.314256	0.26906	1.16798	0.242817	0.999974
ENSG00000129667	905	1113	1051	709	959	1284	1058	1131	978	928	836	892	803	913	993	1054	959.925	-0.140164	0.110419	-1.26938	0.204306	0.999974	RHBDF2
ENSG00000284858	0	2	0	0	1	0	0	0	0	0	0	0	0	0	0	0	0.184693	-0.803402	3.05123	-0.263304	0.792316
ENSG00000207508	2	2	1	0	0	0	1	0	0	0	0	0	1	0	0	0	0.430504	-1.38034	2.79923	-0.493114	0.621932		RNU6-1237P
ENSG00000189057	78	38	18	39	9	8	13	40	14	14	25	17	19	23	26	13	24.2378	-0.369071	0.431456	-0.855409	0.392325	0.999974	FAM111B
ENSG00000076513	1212	1275	1225	1087	1248	1558	1182	1122	1026	1024	994	1202	1192	1200	1250	1096	1162.13	-0.141672	0.0958688	-1.47777	0.13947	0.999974	ANKRD13A
ENSG00000102921	627	619	770	577	648	640	756	1064	638	613	555	703	675	678	661	676	670.269	-0.113527	0.123727	-0.917561	0.358849	0.999974	N4BP1
ENSG00000109854	289	247	287	280	261	299	216	265	250	252	270	213	220	247	235	263	251.787	-0.137669	0.106915	-1.28764	0.197871	0.999974	HTATIP2
ENSG00000129173	39	13	13	11	7	2	8	17	12	4	14	7	1	1	11	8	10.3307	-0.928862	0.439907	-2.1115	0.0347296	0.787015	E2F8
ENSG00000133030	1266	1157	1428	1734	1815	1479	1535	1322	1476	1570	1137	2154	1909	1895	1597	1681	1546.91	0.182861	0.105966	1.72566	0.0844094	0.999974	MPRIP
ENSG00000136826	1544	2723	1310	383	571	2169	550	974	1413	1065	1129	298	931	800	779	1202	1097.78	-0.245033	0.22444	-1.09175	0.274941	0.999974	KLF4
ENSG00000143207	346	389	369	293	210	270	302	309	353	312	273	268	226	246	276	295	291.243	-0.13965	0.103755	-1.34595	0.178317	0.999974	COP1
ENSG00000149474	110	106	106	124	135	113	130	105	134	141	143	126	120	127	129	138	122.175	0.187704	0.132978	1.41155	0.158083	0.999974	KAT14
ENSG00000167766	393	416	364	469	362	192	605	361	454	562	271	545	592	560	521	407	434.882	0.320872	0.186743	1.71826	0.0857492	0.999974	ZNF83
ENSG00000176845	904	1169	639	357	318	701	311	391	571	411	824	452	360	331	472	337	525.726	-0.245319	0.220916	-1.11047	0.266798	0.999974	METRNL
ENSG00000184047	49	46	36	44	96	121	40	65	27	24	20	44	67	61	55	56	52.4017	-0.483278	0.216138	-2.23597	0.0253536	0.676085	DIABLO
ENSG00000202078	1	0	0	1	0	0	0	0	0	0	0	0	1	0	0	0	0.184446	-0.373981	3.05634	-0.122362	0.902612
ENSG00000204634	565	938	468	274	275	420	304	408	458	551	244	334	356	238	265	371	397.807	-0.318494	0.16605	-1.91806	0.0551031	0.920382	TBC1D8
ENSG00000229853	4	5	0	0	8	4	4	7	0	1	0	0	4	3	2	1	2.64944	-1.52257	0.850167	-1.79091	0.0733079	0.977118
ENSG00000236617	0	0	0	0	1	0	0	0	0	2	1	1	1	3	0	0	0.554362	1.66312	2.21765	0.749946	0.453287		LOC101928530
ENSG00000242330	0	1	0	2	1	1	3	1	0	0	0	0	0	0	0	0	0.553413	-2.23556	2.1956	-1.0182	0.308582		RN7SL683P
ENSG00000249348	1	0	1	3	2	0	2	1	4	5	3	1	4	0	3	6	2.20995	1.32999	0.871479	1.52613	0.126978	0.999974	UGDH-AS1
ENSG00000272808	0	0	0	0	0	2	0	0	0	0	0	1	2	3	3	0	0.678501	1.40269	2.37188	0.591383	0.554264		LOC105369201
ENSG00000286757	6	14	14	10	24	6	15	10	5	14	16	18	21	23	9	25	14.1418	0.39019	0.366223	1.06544	0.286675	0.999974
ENSG00000099985	695	1454	307	62	88	402	55	65	327	147	426	127	140	196	108	83	288.109	-0.159093	0.467913	-0.340007	0.733852	0.999974	OSM
ENSG00000284753	11	7	12	13	11	3	7	9	3	2	14	2	4	6	7	6	7.19289	-0.833781	0.497988	-1.6743	0.0940718	0.999974	EEF1AKMT4
ENSG00000129255	265	247	235	218	228	281	200	280	213	187	338	192	171	172	214	205	224.218	-0.233535	0.149226	-1.56498	0.117588	0.999974	MPDU1
ENSG00000130813	314	341	329	337	490	549	422	532	352	356	345	359	425	323	450	364	386.771	-0.133414	0.134996	-0.988285	0.323013	0.999974	SHFL
ENSG00000143643	395	501	434	512	366	285	479	436	558	530	374	491	474	501	466	581	453.86	0.228942	0.132597	1.7266	0.0842398	0.999974	TTC13
ENSG00000271064	2	1	0	2	6	8	0	3	2	0	0	1	3	2	2	0	1.97365	-0.973925	0.985315	-0.98844	0.322937	0.999974
ENSG00000228253	6005	9056	5982	4844	5327	5930	7913	4613	6900	8747	12796	9027	6673	7181	6883	5131	6946.9	0.332487	0.148838	2.23388	0.0254907	0.677322	ATP8
ENSG00000137364	246	270	212	175	179	159	180	284	223	189	258	124	151	152	165	236	196.93	-0.197753	0.126061	-1.56871	0.116715	0.999974	TPMT
ENSG00000258476	7	11	13	12	2	5	6	4	14	17	5	8	11	13	9	13	9.21933	0.665305	0.454997	1.46222	0.143681	0.999974	LINC02207
ENSG00000066279	184	70	95	51	6	11	59	162	52	23	48	35	9	21	76	48	58.4135	-0.714036	0.317605	-2.24818	0.0245644	0.672182	ASPM
ENSG00000245849	149	77	139	129	275	199	251	163	143	185	134	283	325	230	225	217	192.134	0.362493	0.181751	1.99445	0.0461027	0.872316	RAD51-AS1
ENSG00000182463	101	86	94	143	136	57	125	82	81	140	126	143	183	121	107	118	113.289	0.320136	0.177786	1.80069	0.0717525	0.972306	TSHZ2
ENSG00000215788	370	213	394	621	842	467	610	293	493	495	365	857	870	744	747	451	543.163	0.445203	0.144672	3.07733	0.00208865	0.173791	TNFRSF25
ENSG00000237272	0	1	1	0	0	0	0	1	0	0	0	1	0	0	0	0	0.245567	-0.724829	3.05109	-0.237564	0.812219		OR51R1P
ENSG00000254098	1	2	3	0	0	0	0	8	0	0	5	0	0	0	0	0	1.16682	-1.29136	2.03242	-0.635379	0.525181		IGKV2-26
ENSG00000256745	0	3	0	1	0	0	1	0	2	4	3	3	2	1	5	3	1.71925	2.54388	1.03263	2.4635	0.0137589	0.506533
ENSG00000261267	1	6	3	4	5	12	11	8	0	1	3	3	12	5	4	6	5.16882	-0.705825	0.579475	-1.21804	0.223208	0.999974
ENSG00000278330	34	63	28	32	40	33	43	34	27	27	22	22	58	33	26	20	33.3358	-0.419141	0.245536	-1.70705	0.0878131	0.999974
ENSG00000068489	211	163	122	62	104	127	81	147	124	71	132	73	55	83	132	107	110.364	-0.370173	0.214764	-1.72362	0.0847757	0.999974	PRR11
ENSG00000112137	219	637	158	82	100	353	72	80	194	111	119	84	221	165	80	133	172.823	-0.246912	0.301836	-0.818033	0.413338	0.999974	PHACTR1
ENSG00000129235	139	83	94	93	96	102	73	111	79	66	167	60	59	64	85	69	88.5586	-0.350969	0.208887	-1.68019	0.0929207	0.999974	TXNDC17
ENSG00000131408	681	834	769	696	701	1113	583	685	700	617	793	614	644	731	672	644	706.006	-0.146608	0.113331	-1.29363	0.195794	0.999974	NR1H2
ENSG00000134575	235	224	193	128	165	180	171	247	204	190	198	146	104	88	188	173	174.257	-0.283097	0.1591	-1.77937	0.0751788	0.980504	ACP2
ENSG00000138161	0	0	0	0	0	0	0	0	0	1	3	1	0	0	3	0	0.490935	1.74414	3.03733	0.574235	0.565809		CUZD1
ENSG00000159128	547	1005	820	458	572	879	511	832	686	736	740	373	674	520	471	616	642.035	-0.208514	0.134166	-1.55415	0.120148	0.999974	IFNGR2
ENSG00000162613	1056	934	1016	1211	949	736	1501	1117	1305	1172	879	1131	1515	1304	1219	1242	1124.26	0.206035	0.141632	1.45472	0.145746	0.999974	FUBP1
ENSG00000165097	769	903	663	456	420	648	537	916	728	649	560	433	506	472	495	711	606.699	-0.19851	0.109419	-1.81421	0.0696449	0.968463	KDM1B
ENSG00000198435	186	86	6	0	11	27	2	4	30	19	22	1	16	7	3	3	26.0673	-0.651318	0.525167	-1.24021	0.214898	0.999974	NRARP
ENSG00000204345	0	7	0	0	1	3	0	0	1	0	0	0	2	3	1	0	1.10967	0.355169	1.64618	0.215753	0.82918		CD300LD
ENSG00000211692	2	3	3	2	2	1	4	3	9	8	6	6	1	3	7	2	3.80869	0.966602	0.610593	1.58305	0.113409	0.999974	TRGJP1
ENSG00000225205	22	15	13	19	30	11	14	17	14	26	33	37	19	19	31	18	20.7795	0.475571	0.316254	1.50376	0.132642	0.999974
ENSG00000229368	15	16	15	15	21	15	9	14	14	12	5	7	11	9	14	5	12.12	-0.68394	0.36105	-1.89431	0.0581842	0.93992
ENSG00000239559	0	0	0	0	0	0	0	0	0	0	2	1	3	1	0	0	0.429834	1.65635	3.03894	0.545043	0.585724
ENSG00000241169	2	0	0	2	4	0	1	1	0	0	1	2	0	0	0	0	0.799765	-1.42664	1.77332	-0.804501	0.421108
ENSG00000242472	165	51	136	48	28	67	16	334	20	17	156	42	14	23	48	67	75.7586	-1.01762	0.381089	-2.67029	0.00757859	0.38572	IGHJ5
ENSG00000246982	13	10	6	7	24	10	12	8	16	7	5	26	28	16	11	15	13.1619	0.412483	0.357916	1.15246	0.249133	0.999974
ENSG00000262580	47	107	118	73	157	112	132	65	76	184	91	106	170	133	148	104	112.106	0.343919	0.163443	2.10421	0.0353601	0.791676
ENSG00000272140	3	5	4	5	7	5	8	9	3	1	3	4	4	5	3	4	4.49043	-0.76754	0.537512	-1.42795	0.153307	0.999974
ENSG00000275162	3	4	1	0	3	2	0	7	1	0	2	2	4	1	0	2	1.9688	-0.568233	0.952924	-0.596305	0.550972	0.999974
ENSG00000276136	16	23	42	40	25	16	52	29	22	36	26	52	59	46	39	39	34.5394	0.42974	0.273822	1.56941	0.116552	0.999974
ENSG00000286326	0	1	2	2	6	3	3	2	2	3	1	1	0	0	0	1	1.66083	-1.37336	1.07748	-1.2746	0.202453	0.999974
ENSG00000134709	30	26	43	79	22	8	60	39	35	47	45	59	93	67	53	37	45.657	0.618054	0.341258	1.81111	0.0701245	0.968463	HOOK1
ENSG00000215533	7	5	15	2	1	6	1	8	4	2	6	1	0	1	0	4	3.873	-1.4166	0.658059	-2.15269	0.0313429	0.751241	LINC00189
ENSG00000239264	451	180	493	129	117	195	64	841	116	102	408	96	73	100	171	156	227.025	-0.791793	0.301094	-2.62972	0.00854549	0.417958	TXNDC5
ENSG00000279345	5	13	4	0	21	20	4	3	1	0	2	8	9	6	0	1	5.97943	-1.66924	0.781995	-2.13459	0.0327944	0.765571
ENSG00000216809	6	7	10	6	3	0	11	5	11	16	5	10	18	0	9	12	7.91945	0.724275	0.496797	1.45789	0.144871	0.999974
ENSG00000237015	4	4	1	1	8	6	8	4	3	0	2	2	2	3	4	2	3.32476	-0.929031	0.671033	-1.38448	0.166212	0.999974
ENSG00000250312	47	37	44	49	54	20	51	57	67	56	33	46	83	45	55	69	49.9717	0.336724	0.204657	1.64531	0.0999053	0.999974	ZNF718
ENSG00000271147	14	17	22	13	13	14	14	21	18	19	14	21	24	17	15	30	17.5806	0.293344	0.287239	1.02125	0.307134	0.999974
ENSG00000286771	1	1	0	0	2	0	2	0	0	0	1	0	0	0	0	0	0.430646	-1.38123	2.79882	-0.493506	0.621655
ENSG00000124613	2	2	6	9	18	3	14	7	2	11	6	15	18	7	20	14	9.46463	0.695338	0.415001	1.67551	0.0938348	0.999974	ZNF391
ENSG00000147065	10045	10520	10866	10675	9567	12518	10197	11203	10996	9717	11003	9948	8995	9274	9078	10850	10174.4	-0.103206	0.0836105	-1.23436	0.217068	0.999974	MSN
ENSG00000159214	31	17	12	30	14	20	6	21	17	10	9	10	10	17	9	22	15.6903	-0.497281	0.321999	-1.54436	0.122502	0.999974	CCDC24
ENSG00000121743	3	3	0	2	3	0	1	4	3	6	1	5	7	3	0	11	3.19533	1.13973	0.716859	1.5899	0.111858	0.999974	GJA3
ENSG00000011422	667	2145	577	181	398	2040	316	546	467	568	795	255	766	566	315	574	688.102	-0.270826	0.2793	-0.969662	0.332215	0.999974	PLAUR
ENSG00000087269	361	360	336	420	389	358	350	327	417	388	399	413	377	385	386	379	371.704	0.11576	0.0899871	1.2864	0.198303	0.999974	NOP14
ENSG00000142528	54	32	55	75	68	59	79	70	72	99	61	78	52	69	70	93	66.7689	0.275462	0.2154	1.27884	0.200954	0.999974	ZNF473
ENSG00000166582	42	35	39	75	106	47	63	56	50	59	38	108	106	71	77	69	64.0109	0.330103	0.168419	1.96001	0.0499945	0.894867	CENPV
ENSG00000171999	0	1	2	1	0	0	3	4	1	0	0	0	0	2	0	0	0.860692	-1.82217	1.81821	-1.00218	0.316258		OR52P2P
ENSG00000201457	4	6	0	3	5	11	5	6	2	1	0	3	2	6	1	1	3.452	-1.36049	0.682726	-1.99274	0.0462901	0.872316	SNORA55
ENSG00000214353	17	12	11	11	11	11	13	17	3	7	8	10	16	10	6	5	10.3348	-0.733993	0.409908	-1.79063	0.0733528	0.977118	VAC14-AS1
ENSG00000230568	1	1	1	0	2	3	1	0	0	1	1	2	1	0	0	0	0.861999	-0.887122	1.37349	-0.645887	0.518353		SF3A3P1
ENSG00000099814	15	15	13	17	16	20	16	9	18	17	22	24	20	35	14	12	17.4107	0.390868	0.279515	1.39838	0.161998	0.999974	CEP170B
ENSG00000114745	324	413	383	346	279	432	255	371	347	302	377	295	267	271	242	341	322.542	-0.195683	0.116977	-1.67284	0.0943584	0.999974	GORASP1
ENSG00000162892	17	17	14	32	46	16	25	8	17	24	13	48	55	29	30	23	25.4553	0.466442	0.255563	1.82515	0.0679777	0.968463	IL24
ENSG00000181649	3	12	3	0	4	22	2	7	4	0	12	0	9	4	2	2	5.2976	-0.618212	0.756894	-0.816775	0.414057	0.999974	PHLDA2
ENSG00000273311	16	32	22	15	15	28	18	28	19	21	12	15	16	10	23	14	18.6964	-0.409649	0.305212	-1.34218	0.179538	0.999974	DGCR11
ENSG00000273387	0	0	1	0	0	0	1	0	1	0	1	1	6	0	1	1	0.797466	1.53661	1.62715	0.944357	0.344987
ENSG00000024526	16	7	7	6	1	0	5	11	2	2	7	2	1	2	6	5	4.91845	-0.795938	0.619216	-1.2854	0.198654	0.999974	DEPDC1
ENSG00000136603	256	581	261	149	106	136	241	307	227	223	222	151	229	277	209	243	234.756	-0.0314937	0.232013	-0.135741	0.892026	0.999974	SKIL
ENSG00000181007	29	15	39	49	32	11	40	28	41	42	38	55	37	43	34	30	34.5997	0.469919	0.270673	1.73612	0.0825435	0.999974	ZFP82
ENSG00000230362	0	0	0	0	0	0	0	0	1	0	1	3	1	0	0	0	0.367832	1.49762	3.04137	0.492417	0.622425		ACTG1P23
ENSG00000274618	1	1	2	0	0	1	0	0	0	0	0	1	0	0	1	0	0.43063	-0.932824	2.44157	-0.382058	0.702418		H4C6
ENSG00000283538	0	1	1	1	2	2	1	1	1	0	2	3	10	9	4	2	2.46219	1.53092	0.816896	1.87407	0.0609206	0.945848
ENSG00000279862	2	0	0	0	1	0	1	3	0	0	1	0	0	0	0	0	0.492386	-1.45157	2.68215	-0.541199	0.588371
ENSG00000087586	40	18	51	13	18	12	11	47	28	18	30	12	8	9	23	12	21.5149	-0.50301	0.331999	-1.5151	0.129748	0.999974	AURKA
ENSG00000090006	336	316	434	333	475	545	545	304	452	474	512	524	419	566	580	472	448.163	0.30784	0.125714	2.44873	0.0143362	0.515206	LTBP4
ENSG00000174748	2298	2658	2528	3154	3164	2801	2572	1732	2873	2654	3999	2757	3541	2902	2590	2696	2761.85	0.202651	0.119108	1.70141	0.0888659	0.999974	RPL15
ENSG00000198081	223	218	229	268	235	190	252	200	243	263	227	248	255	239	259	220	231.731	0.107921	0.103984	1.03786	0.299336	0.999974	ZBTB14
ENSG00000266028	498	698	615	436	364	666	431	740	609	508	471	402	466	412	407	568	509.854	-0.188656	0.136516	-1.38194	0.166992	0.999974	SRGAP2
ENSG00000117519	2	2	1	4	7	1	7	8	4	12	1	11	4	4	13	7	5.40858	0.837507	0.563154	1.48717	0.136969	0.999974	CNN3
ENSG00000227627	4	2	2	5	10	0	3	2	3	11	1	8	7	6	3	10	4.73383	0.869705	0.634417	1.37087	0.170415	0.999974
ENSG00000139180	80	68	75	76	69	73	81	77	65	59	72	75	45	74	87	59	69.8032	-0.178033	0.157824	-1.12804	0.259302	0.999974	NDUFA9
ENSG00000168404	543	668	659	556	448	647	522	715	677	594	415	553	456	484	586	563	558.722	-0.139765	0.12735	-1.09749	0.272427	0.999974	MLKL
ENSG00000170365	62	62	50	22	18	21	23	41	35	32	24	26	22	26	38	26	32.4691	-0.276505	0.270725	-1.02135	0.307088	0.999974	SMAD1
ENSG00000179041	127	114	145	167	166	133	116	161	172	166	194	140	161	170	153	136	148.863	0.197416	0.144265	1.36843	0.171179	0.999974	RRS1
ENSG00000196747	4	3	2	4	1	1	2	1	0	0	2	4	0	0	0	0	1.47501	-2.26505	1.15951	-1.95346	0.050765	0.897347	H2AC13
ENSG00000204271	115	51	108	196	148	71	152	103	160	156	78	188	185	132	158	143	131.787	0.397799	0.203656	1.95329	0.050785	0.897347	SPIN3
ENSG00000211951	30	13	39	7	6	11	5	132	15	5	46	10	6	8	22	16	22.805	-0.407215	0.450386	-0.904147	0.365918	0.999974	IGHV2-26
ENSG00000230415	4	4	3	0	9	9	9	6	11	8	2	7	11	7	11	15	7.13456	0.786092	0.490878	1.6014	0.109289	0.999974
ENSG00000243964	0	0	0	0	0	0	0	0	0	2	1	2	3	0	0	2	0.613416	2.21159	2.43255	0.909167	0.363262		RPL23AP65
ENSG00000198727	22219	30268	18301	21986	16098	14804	25064	12438	23936	31814	40820	30952	23936	20162	19349	18144	22757.3	0.374362	0.149446	2.50499	0.0122454	0.488018	CYTB
ENSG00000265008	0	1	0	0	0	0	0	0	1	0	2	0	1	0	0	1	0.367994	1.21586	2.96038	0.410709	0.681286
ENSG00000100368	1023	1475	1452	1093	663	1673	1213	1200	1046	1049	818	1223	1014	1147	1083	1097	1123.61	-0.173151	0.151992	-1.13922	0.254613	0.999974	CSF2RB
ENSG00000100442	192	159	158	177	149	164	184	180	187	163	233	160	194	182	243	208	180.34	0.192821	0.124982	1.54279	0.122882	0.999974	FKBP3
ENSG00000105202	963	866	926	1258	1197	1007	954	693	1027	978	1441	1094	1291	1064	1064	930	1030.08	0.180796	0.108186	1.67115	0.094692	0.999974	FBL
ENSG00000108439	99	87	70	60	74	75	67	73	76	71	74	65	43	46	70	82	69.6137	-0.213656	0.176334	-1.21165	0.225645	0.999974	PNPO
ENSG00000134748	472	425	479	460	390	312	509	464	516	482	550	517	466	427	499	453	456.181	0.16104	0.0940609	1.71208	0.0868814	0.999974	PRPF38A
ENSG00000136514	65	51	59	50	47	36	54	88	55	67	47	22	17	13	54	37	46.8442	-0.653512	0.256372	-2.54907	0.010801	0.46479	RTP4
ENSG00000145592	3683	3559	3692	6154	5726	4647	4283	3342	4461	3915	7730	5163	6328	4963	4462	4248	4694.55	0.228721	0.134352	1.7024	0.0886795	0.999974	RPL37
ENSG00000157456	81	40	41	31	28	26	22	70	14	15	58	11	5	15	36	24	31.8008	-1.10118	0.368647	-2.98708	0.00281652	0.216397	CCNB2
ENSG00000165006	442	587	537	449	379	624	435	439	473	442	503	430	424	424	373	388	451.958	-0.161847	0.110673	-1.46239	0.143635	0.999974	UBAP1
ENSG00000165819	445	393	483	611	594	470	580	437	533	606	382	576	647	559	630	559	522.964	0.160932	0.119246	1.34958	0.17715	0.999974	METTL3
ENSG00000197208	17	56	70	29	19	54	29	47	21	33	48	19	42	30	24	36	35.2914	-0.279945	0.256138	-1.09295	0.274417	0.999974	SLC22A4
ENSG00000211930	1	0	3	1	0	3	0	1	0	0	0	1	0	0	2	0	0.738777	-1.46564	1.88066	-0.779321	0.435791		IGHD3-3
ENSG00000227118	0	0	0	0	0	0	0	0	0	2	2	0	3	0	0	0	0.429353	1.49546	3.03974	0.49197	0.62274
ENSG00000231494	3	2	8	0	4	4	7	3	6	10	9	3	6	8	5	7	5.22532	0.934834	0.539894	1.73151	0.0833601	0.999974	RPL21P35
ENSG00000236549	2	4	0	6	13	5	3	8	0	1	2	4	2	10	4	1	4.0049	-0.869696	0.730286	-1.1909	0.233693	0.999974
ENSG00000275022	3	7	3	0	0	4	3	5	3	0	1	4	2	2	1	5	2.64455	-0.336338	0.870474	-0.386385	0.699212	0.999974	MIR6753
ENSG00000211659	461	190	500	94	78	229	44	1624	44	105	358	77	14	68	199	162	261.203	-1.372	0.560233	-2.44898	0.0143263	0.515206	IGLV3-25
ENSG00000007062	0	2	1	2	0	1	0	0	6	0	2	4	7	4	0	1	1.84326	1.74769	1.13812	1.5356	0.124637	0.999974	PROM1
ENSG00000011304	2405	2591	2359	2110	2440	2794	1999	2254	2327	2265	2561	2091	2173	2019	2024	2098	2245.39	-0.110037	0.089534	-1.22899	0.219074	0.999974	PTBP1
ENSG00000060491	1199	1607	1507	1245	1337	1672	1226	1494	1291	1327	1643	1075	1237	1143	1341	1303	1331.19	-0.125946	0.104273	-1.20784	0.227107	0.999974	OGFR
ENSG00000066382	1	3	0	0	1	0	0	4	2	2	1	2	4	5	1	3	1.78414	1.60545	0.99336	1.61618	0.106055	0.999974	MPPED2
ENSG00000067082	2603	6475	3097	2976	2813	5805	2909	3893	2869	2556	2903	2620	2500	3545	3739	4772	3449.8	-0.210355	0.175079	-1.20148	0.229564	0.999974	KLF6
ENSG00000083845	2683	2524	2177	3742	3435	2942	2808	1869	2972	2772	3042	3162	3597	3500	3343	2722	2908.26	0.200976	0.104608	1.92123	0.0547033	0.917963	RPS5
ENSG00000090889	55	10	14	9	14	18	17	37	19	5	12	12	5	2	24	11	16.2456	-0.956068	0.402742	-2.37389	0.0176016	0.580533	KIF4A
ENSG00000100353	1337	1295	1302	1539	1592	1401	1393	1160	1478	1365	1970	1433	1757	1403	1389	1447	1430.21	0.143629	0.100397	1.4306	0.152544	0.999974	EIF3D
ENSG00000101425	4	25	36	71	28	78	23	17	23	19	41	219	77	41	65	40	49.5964	0.858825	0.330069	2.60195	0.00926941	0.431275	BPI
ENSG00000102245	95	62	110	131	95	52	92	43	151	141	102	167	143	57	101	63	98.6146	0.435287	0.170013	2.56031	0.0104578	0.454092	CD40LG
ENSG00000108848	2157	1778	2399	3543	2399	1015	2984	2367	2678	2618	2586	2766	3741	2991	2655	2634	2539.15	0.341284	0.180142	1.89452	0.0581556	0.93992	LUC7L3
ENSG00000119242	297	270	287	322	360	342	418	240	351	350	358	441	310	419	350	279	331.717	0.175105	0.119838	1.46118	0.143966	0.999974	CCDC92
ENSG00000119383	800	676	698	618	693	668	570	742	653	592	908	463	479	520	623	648	636.524	-0.187696	0.12213	-1.53685	0.124329	0.999974	PTPA
ENSG00000124098	182	244	309	322	262	275	225	201	220	260	343	381	329	327	202	303	269.597	0.219807	0.110937	1.98137	0.04755	0.881583	FAM210B
ENSG00000124784	155	178	153	166	165	119	169	182	205	185	229	148	183	188	182	158	169.992	0.195069	0.140091	1.39244	0.163789	0.999974	RIOK1
ENSG00000129244	1	0	5	2	10	4	0	3	0	0	5	2	4	0	1	0	2.27629	-1.17693	0.993821	-1.18425	0.236316	0.999974	ATP1B2
ENSG00000135299	21	23	25	25	28	24	33	18	20	33	22	37	34	37	27	30	26.8729	0.274234	0.238918	1.14782	0.251044	0.999974	ANKRD6
ENSG00000136930	568	534	488	526	521	553	385	490	504	462	657	363	436	387	434	454	477.328	-0.15232	0.128621	-1.18425	0.236313	0.999974	PSMB7
ENSG00000141028	4	2	2	9	4	3	6	1	3	7	5	7	8	13	8	3	5.22873	0.858732	0.538922	1.59343	0.111065	0.999974
ENSG00000142173	184	264	367	390	553	388	372	443	265	333	523	553	450	568	424	1054	438.44	0.443752	0.153564	2.88969	0.00385616	0.263384	COL6A2
ENSG00000143412	25	17	32	12	48	35	33	17	43	35	24	42	30	24	39	39	30.4392	0.401	0.308665	1.29914	0.193895	0.999974	ANXA9
ENSG00000149716	182	151	207	204	269	175	208	171	181	244	201	291	265	170	243	223	208.104	0.209368	0.130566	1.60355	0.108813	0.999974	LTO1
ENSG00000151240	29	21	22	38	68	37	26	29	35	43	28	31	72	49	41	41	37.5241	0.360702	0.214047	1.68515	0.0919597	0.999974	DIP2C
ENSG00000154451	3216	3622	2005	2935	2598	1592	6600	2933	2081	1608	1244	2123	1971	1885	5462	1737	2681.49	-0.520993	0.141882	-3.67202	0.000240642	0.0477782	GBP5
ENSG00000155066	2	4	4	0	3	3	3	4	1	1	3	3	1	0	0	0	1.9676	-1.71687	1.00391	-1.71018	0.0872325	0.999974	PROM2
ENSG00000160339	0	0	0	0	0	2	0	0	0	0	0	0	0	0	0	0	0.124046	-0.431236	3.05109	-0.141339	0.887602		FCN2
ENSG00000166839	87	147	78	104	113	137	136	171	80	110	45	101	108	119	125	119	109.499	-0.280408	0.140768	-1.99199	0.0463726	0.872316	ANKDD1A
ENSG00000169592	568	486	533	511	752	578	693	477	677	651	556	551	684	618	659	652	593.189	0.143831	0.10302	1.39615	0.162669	0.999974	INO80E
ENSG00000176236	1	2	1	0	3	1	0	1	0	0	0	0	1	2	0	1	0.801367	-1.16363	1.45874	-0.797695	0.425048		RPP38-DT
ENSG00000182022	1048	1473	1293	649	533	994	663	1109	920	946	777	621	592	601	575	990	847.582	-0.325745	0.126912	-2.5667	0.010267	0.451773	CHST15
ENSG00000182578	4431	5089	3183	2205	1773	2687	1990	3127	3642	2850	3419	1753	1533	1530	1780	2734	2688.61	-0.342845	0.122808	-2.79172	0.00524287	0.312903	CSF1R
ENSG00000182899	2587	2597	2339	3784	3805	3237	2613	2056	2900	2798	4766	3171	4269	3302	3161	2840	3088.31	0.242752	0.13397	1.81199	0.0699876	0.968463	RPL35A
ENSG00000185627	788	698	671	683	725	766	706	712	649	649	934	592	569	553	664	657	677.414	-0.145241	0.117745	-1.23352	0.217383	0.999974	PSMD13
ENSG00000196872	1	2	10	5	5	2	5	6	9	11	14	10	4	8	5	3	6.14296	0.868652	0.537258	1.61683	0.105916	0.999974	CRACDL
ENSG00000197062	49	50	69	89	57	47	88	65	86	104	80	73	63	59	69	86	69.6911	0.282149	0.195464	1.44349	0.148884	0.999974	ZSCAN26
ENSG00000204516	281	261	154	221	243	261	268	282	245	227	209	215	234	189	252	228	231.864	-0.120642	0.122938	-0.981323	0.326433	0.999974	MICB
ENSG00000206926	2	1	0	0	0	2	0	0	0	0	11	0	0	1	3	2	1.35193	0.741895	1.65524	0.448211	0.654001	0.999974	RNU6-1024P
ENSG00000211896	6754	2837	4547	2583	1408	3349	915	16568	761	785	6259	973	252	390	5043	2141	3417.38	-1.70853	0.586342	-2.91387	0.00356975	0.251444	IGHG1
ENSG00000213399	0	1	2	0	1	0	0	0	1	0	2	2	4	0	2	2	1.04327	1.68383	1.33791	1.25855	0.208192		RPS2P17
ENSG00000218596	1	2	0	1	1	0	0	0	2	0	6	0	1	1	2	2	1.16691	1.37074	1.31741	1.04049	0.298114	0.999974
ENSG00000224628	0	1	0	0	0	0	0	0	0	1	1	1	0	0	0	2	0.368131	1.13119	2.94744	0.383788	0.701136		LOC149935
ENSG00000227383	2	3	0	3	8	4	3	0	0	1	1	2	2	1	1	1	1.97064	-1.12211	0.889346	-1.26173	0.207047	0.999974
ENSG00000229848	0	0	1	1	1	0	0	0	0	2	3	4	2	0	0	0	0.85876	1.11502	1.66387	0.670135	0.502772
ENSG00000230630	0	0	0	0	1	0	0	0	0	0	3	3	0	1	0	0	0.491339	1.10014	3.03072	0.362998	0.716606
ENSG00000232472	7	6	1	6	5	6	4	1	6	5	4	7	11	9	8	5	5.59864	0.687567	0.50039	1.37406	0.169422	0.999974	EEF1B2P3
ENSG00000234614	3	7	17	12	15	7	10	4	8	15	14	25	18	18	8	10	11.7396	0.682886	0.372116	1.83514	0.0664848	0.961226
ENSG00000237453	0	0	0	0	0	0	0	2	1	2	0	1	1	0	2	3	0.736839	1.90734	1.75458	1.08706	0.277009
ENSG00000243181	1	0	12	1	0	2	0	0	1	3	20	4	6	3	4	1	3.55936	2.06374	0.851243	2.42438	0.0153345	0.537485	RPL21P80
ENSG00000243468	0	0	0	0	0	0	0	1	0	1	3	2	0	0	2	1	0.613593	1.80856	2.13527	0.846991	0.397		INGX
ENSG00000253669	16	18	13	12	17	14	15	16	10	8	8	4	9	10	25	9	12.5506	-0.658835	0.357916	-1.84075	0.0656579	0.957926
ENSG00000255074	0	0	0	2	0	0	0	0	0	1	1	1	3	0	0	2	0.613335	1.55697	2.16675	0.718575	0.472403
ENSG00000256325	0	1	1	0	2	2	0	3	0	0	1	0	0	0	0	1	0.677347	-1.47586	1.81771	-0.81193	0.416832
ENSG00000259994	4	6	9	2	8	3	7	9	9	13	3	8	11	10	5	10	7.19284	0.545016	0.480293	1.13476	0.256477	0.999974
ENSG00000271580	4	8	5	1	5	10	2	8	2	6	2	4	3	3	0	6	4.24708	-0.757523	0.600124	-1.26228	0.206849	0.999974	GYG2P2
ENSG00000271601	333	311	354	345	422	374	296	280	465	492	423	385	303	357	373	347	360.335	0.205333	0.136196	1.50763	0.13165	0.999974	LIX1L
ENSG00000273272	9	14	13	0	4	11	3	4	2	2	11	2	4	10	2	6	5.97053	-0.489003	0.564115	-0.866851	0.386024	0.999974
ENSG00000273442	1	3	0	0	0	2	0	0	0	0	0	0	1	0	0	0	0.43164	-1.0788	3.03594	-0.355343	0.722333
ENSG00000276791	6	10	5	3	13	9	13	7	15	16	18	3	9	14	8	11	9.83969	0.497376	0.411809	1.20778	0.227131	0.999974
ENSG00000287214	1	14	2	0	5	9	0	8	0	2	0	4	7	6	2	3	3.88041	-0.486776	0.817591	-0.595378	0.551591	0.999974
ENSG00000287555	12	10	3	5	5	4	7	14	4	3	2	4	7	13	3	3	6.09475	-0.688286	0.548792	-1.25418	0.209775	0.999974
ENSG00000287710	5	3	4	5	8	7	6	8	1	2	3	5	8	2	4	4	4.61362	-0.748762	0.539642	-1.38752	0.165284	0.999974
ENSG00000059691	106	99	106	97	72	95	95	100	72	83	89	77	73	57	72	84	84.6677	-0.34755	0.146561	-2.37137	0.0177224	0.58165	GATB
ENSG00000081923	32	32	28	36	58	39	59	74	18	29	12	42	33	39	33	46	37.5245	-0.521787	0.228094	-2.2876	0.0221609	0.644983	ATP8B1
ENSG00000124383	241	221	234	279	159	137	264	281	260	249	330	259	265	274	271	253	244.459	0.278303	0.152756	1.82188	0.0684734	0.968463	MPHOSPH10
ENSG00000130985	2059	1794	2052	1923	1853	2129	1794	1958	1852	1616	2106	1847	1613	1600	1692	1891	1831.23	-0.136594	0.080741	-1.69175	0.0906932	0.999974	UBA1
ENSG00000149557	11	14	16	9	34	21	15	16	18	36	47	22	14	16	17	22	20.1649	0.488267	0.351301	1.38988	0.164564	0.999974	FEZ1
ENSG00000163467	1	2	0	0	0	1	0	0	4	2	0	1	4	0	2	2	1.16728	1.80793	1.31346	1.37647	0.168678	0.999974	TSACC
ENSG00000164879	0	1	0	0	0	0	1	0	0	0	3	1	1	2	1	2	0.737379	1.89052	1.63878	1.15361	0.248658		CA3
ENSG00000224751	0	0	0	0	2	0	1	0	0	0	0	0	0	0	0	0	0.184789	-0.802309	3.05116	-0.262952	0.792587
ENSG00000235917	1	4	0	4	0	1	9	11	3	0	3	1	2	2	2	3	2.82643	-0.335917	0.893037	-0.376151	0.706805	0.999974	MTCO2P11
ENSG00000236992	0	0	1	0	0	0	0	0	0	0	0	3	2	0	0	3	0.551936	1.32525	3.02824	0.437631	0.661654		RPL12P12
ENSG00000246898	3	13	12	12	11	8	17	7	14	14	24	18	15	13	15	12	12.7804	0.638524	0.344716	1.85232	0.0639801	0.956806
ENSG00000259242	0	0	0	0	1	3	1	0	0	0	0	3	2	3	2	5	1.23144	1.34234	1.38836	0.966852	0.333618	0.999974
ENSG00000267519	428	1620	296	99	197	820	127	257	454	379	444	118	269	325	298	333	397.811	-0.0316641	0.286523	-0.110512	0.912004	0.999974
ENSG00000072121	388	406	434	377	382	403	426	462	429	456	288	346	331	293	375	413	381.784	-0.178067	0.116355	-1.53038	0.125922	0.999974	ZFYVE26
ENSG00000211644	55	23	73	21	9	41	4	126	8	3	81	14	3	8	15	33	31.7862	-1.29577	0.437873	-2.95924	0.00308395	0.227362	IGLV1-51
ENSG00000223834	0	1	0	0	0	0	0	0	1	3	0	3	1	0	0	0	0.552281	1.37995	2.55136	0.540867	0.588599
ENSG00000240204	5	5	6	15	10	9	9	9	16	14	12	12	8	10	8	13	9.89618	0.474326	0.393699	1.20479	0.228283	0.999974	SMKR1
ENSG00000278985	10	11	4	7	11	6	9	9	3	3	4	5	8	12	2	7	6.83184	-0.701276	0.486686	-1.44092	0.149607	0.999974
ENSG00000168003	667	1177	838	710	764	1406	664	874	716	657	1025	665	779	829	739	779	817.503	-0.163068	0.146598	-1.11235	0.265987	0.999974	SLC3A2
ENSG00000026036	63	54	37	45	99	83	55	62	34	48	29	35	59	39	60	65	53.3526	-0.429055	0.202708	-2.11662	0.0342925	0.780554	RTEL1-TNFRSF6B
ENSG00000144468	279	274	260	234	185	189	192	275	204	201	270	200	180	169	203	198	215.991	-0.212571	0.119772	-1.77479	0.0759327	0.98418	RHBDD1
ENSG00000232341	0	1	0	0	0	1	0	0	0	0	2	3	3	1	0	1	0.737302	1.69431	1.82442	0.928685	0.353052		RPL4P2
ENSG00000137942	16	12	13	31	4	10	10	7	20	15	12	29	23	23	13	14	15.4899	0.623222	0.346953	1.79627	0.0724513	0.973401	FNBP1L
ENSG00000176046	0	4	0	0	0	0	1	1	0	0	0	0	1	0	0	1	0.491508	-0.485056	2.70658	-0.179213	0.85777		NUPR1
ENSG00000211943	647	74	233	126	74	255	64	878	103	38	258	63	25	65	136	281	204.31	-1.0993	0.313933	-3.5017	0.000462291	0.0697017	IGHV3-15
ENSG00000100311	14	17	27	42	28	23	37	10	27	63	27	65	18	37	39	25	30.6714	0.59672	0.288767	2.06644	0.038787	0.819595	PDGFB
ENSG00000117724	380	143	139	118	11	42	112	269	98	52	125	53	39	61	161	62	114.705	-0.553746	0.349195	-1.58578	0.11279	0.999974	CENPF
ENSG00000258413	3	5	0	0	3	0	0	0	0	0	0	2	0	0	0	0	0.800535	-1.43174	2.7314	-0.524179	0.600154
ENSG00000287180	2	1	0	2	0	0	1	4	1	1	5	5	6	2	2	0	1.96559	1.30531	1.0583	1.23341	0.217423	0.999974
ENSG00000008394	41	76	95	71	45	91	41	72	108	131	172	65	109	80	53	103	83.1538	0.608216	0.207409	2.93245	0.00336299	0.24085	MGST1
ENSG00000015475	612	656	461	381	435	716	421	485	513	460	634	352	427	435	391	450	481.585	-0.176598	0.134115	-1.31677	0.187916	0.999974	BID
ENSG00000077150	770	945	689	699	773	1062	699	612	742	687	699	670	735	681	738	748	734.992	-0.115739	0.120144	-0.963336	0.335379	0.999974	NFKB2
ENSG00000087077	82	81	64	51	62	82	48	97	63	61	73	44	65	54	56	62	64.277	-0.230589	0.176075	-1.3096	0.19033	0.999974	TRIP6
ENSG00000100060	823	854	951	955	1122	911	974	781	960	980	1169	1019	1070	925	939	1021	950.184	0.134179	0.0899022	1.4925	0.135569	0.999974	MFNG
ENSG00000103343	47	36	47	48	54	35	37	38	61	70	59	53	52	33	52	44	47.0847	0.297062	0.190958	1.55564	0.119794	0.999974	ZNF174
ENSG00000104714	694	835	603	678	784	662	705	669	653	667	745	652	657	480	625	622	659.826	-0.147939	0.105148	-1.40696	0.15944	0.999974	ERICH1
ENSG00000108179	372	1030	303	254	461	1896	321	351	368	366	490	260	669	514	364	361	516.204	-0.220948	0.254527	-0.868074	0.385354	0.999974	PPIF
ENSG00000110934	2500	2609	2491	2665	3172	3225	3169	2734	2870	3021	2836	3003	3168	3152	3054	3270	2886.68	0.114442	0.0769071	1.48806	0.136735	0.999974	BIN2
ENSG00000133816	392	485	698	639	414	587	366	466	810	692	634	652	565	649	318	801	563.601	0.324876	0.152571	2.12935	0.0332255	0.772935	MICAL2
ENSG00000140157	193	344	325	329	287	319	262	360	153	361	332	220	204	237	286	324	278.912	-0.219407	0.124252	-1.76582	0.0774267	0.988387	NIPA2
ENSG00000151726	514	1206	1415	581	469	1763	677	1019	560	820	642	467	1181	1204	596	836	858.386	-0.212737	0.207342	-1.02602	0.304883	0.999974	ACSL1
ENSG00000156599	769	798	860	746	687	876	703	758	858	786	706	706	653	615	691	714	733.361	-0.117897	0.0983708	-1.1985	0.230722	0.999974	ZDHHC5
ENSG00000186132	25	27	18	30	30	18	30	20	38	26	51	36	20	28	32	24	27.8452	0.338712	0.263603	1.28493	0.198816	0.999974	C2orf76
ENSG00000198732	3	1	3	0	1	0	0	0	8	7	1	1	4	3	0	0	1.96662	1.46779	1.05949	1.38538	0.165938	0.999974	SMOC1
ENSG00000240905	2	5	3	1	3	7	4	11	2	3	2	4	3	3	2	2	3.50764	-0.607005	0.638582	-0.950552	0.341832	0.999974	RN7SL798P
ENSG00000253506	3	0	1	1	0	1	3	0	4	0	1	4	3	6	4	0	1.90767	1.21141	0.967625	1.25194	0.210592	0.999974	NACA2
ENSG00000270427	3	7	1	2	10	1	4	4	1	2	0	2	2	1	4	2	2.8304	-1.12082	0.728442	-1.53866	0.123888	0.999974
ENSG00000273173	3	4	1	2	4	6	6	0	3	5	3	7	10	10	10	7	4.9839	1.16853	0.563476	2.07378	0.0380996	0.811914	SNURF
ENSG00000288093	18	17	15	8	28	12	27	14	11	7	13	18	13	14	15	11	14.8234	-0.409324	0.343624	-1.1912	0.233576	0.999974
ENSG00000114455	0	3	1	1	2	0	1	2	6	2	0	5	3	2	5	0	2.02762	1.02545	0.983633	1.04252	0.297172	0.999974	HHLA2
ENSG00000119139	38	61	34	19	27	38	26	30	25	20	9	16	23	23	41	40	28.9151	-0.509779	0.308677	-1.6515	0.0986372	0.999974	TJP2
ENSG00000198225	6	0	1	0	2	0	0	2	1	2	11	5	8	4	3	2	2.88865	2.36352	0.959495	2.4633	0.0137665	0.506533	FKBP1C
ENSG00000214894	10	20	26	41	46	16	28	29	14	50	26	67	41	32	31	36	31.5295	0.463916	0.246619	1.8811	0.0599579	0.94227	LINC00243
ENSG00000237938	10	18	7	11	18	20	14	7	9	7	6	9	17	16	7	4	11.0802	-0.514495	0.355033	-1.44915	0.147297	0.999974
ENSG00000123124	449	460	434	480	336	202	420	455	496	440	495	502	633	598	421	444	446.614	0.334767	0.182636	1.83297	0.0668071	0.96355	WWP1
ENSG00000163536	19	10	16	26	9	7	18	18	23	16	27	27	12	22	24	19	18.0071	0.504654	0.289651	1.74228	0.0814589	0.999974	SERPINI1
ENSG00000105662	241	244	302	256	473	381	344	259	329	349	283	411	451	398	339	338	332.003	0.233514	0.126892	1.84025	0.0657309	0.957926	CRTC1
ENSG00000230539	12	13	9	7	4	4	8	8	6	3	6	3	4	7	2	7	6.33429	-0.768727	0.488186	-1.57466	0.115335	0.999974	AOAH-IT1
ENSG00000256594	104	82	77	137	122	131	121	115	97	101	108	126	145	196	143	153	120.449	0.254775	0.138666	1.83733	0.0661611	0.957926	LOC374443
ENSG00000257218	147	140	156	141	166	148	162	172	163	196	176	198	149	145	157	188	160.1	0.147501	0.126884	1.16248	0.245039	0.999974	GATC
ENSG00000275210	28	36	18	6	12	23	5	22	18	15	23	5	28	9	9	6	16.1783	-0.394573	0.392787	-1.00455	0.315116	0.999974
ENSG00000087258	37	53	57	63	43	65	47	40	48	65	57	104	59	92	53	69	58.5442	0.415584	0.171293	2.42616	0.0152595	0.537485	GNAO1
ENSG00000158966	7	1	2	15	27	4	14	1	12	5	4	14	83	1	26	8	13.7614	0.919542	0.438767	2.09574	0.0361052	0.795624	CACHD1
ENSG00000285578	2	3	0	0	2	1	0	0	7	2	0	2	1	4	0	1	1.53874	1.01654	1.1134	0.913006	0.361239	0.999974
ENSG00000207445	22	3	3	3	10	10	0	1	4	1	2	1	2	6	4	3	4.62533	-0.765605	0.69076	-1.10835	0.26771	0.999974	SNORD15B
ENSG00000159202	805	931	913	769	1023	958	888	917	758	884	962	692	805	744	933	902	853.816	-0.115213	0.0916598	-1.25696	0.208769	0.999974	UBE2Z
ENSG00000162714	256	225	263	188	373	264	222	289	186	191	190	235	354	179	189	270	238.258	-0.228213	0.127142	-1.79495	0.0726617	0.973401	ZNF496
ENSG00000142541	4541	4625	4464	6983	6861	5287	4651	2991	4814	4892	8277	5956	7428	5813	5614	4922	5418.09	0.254365	0.131861	1.92905	0.0537251	0.912912	RPL13A
ENSG00000162616	41	40	34	33	25	23	22	40	30	33	18	23	47	33	18	16	29.2741	-0.286015	0.278604	-1.0266	0.304609	0.999974	DNAJB4
ENSG00000187144	1	1	3	0	2	4	4	4	0	0	1	2	2	1	2	1	1.72292	-1.0655	0.936512	-1.13774	0.255231	0.999974	SPATA21
ENSG00000227337	0	0	0	0	0	0	0	0	0	0	1	3	3	2	2	0	0.676183	2.29732	2.34857	0.978179	0.327986		RPL23AP43
ENSG00000266934	4	1	1	0	2	0	0	2	0	0	0	0	0	0	0	1	0.677663	-1.81121	2.06614	-0.876613	0.380697
ENSG00000268623	0	2	0	1	4	0	0	0	0	0	0	0	1	0	0	0	0.492518	-1.07444	3.03512	-0.354003	0.723337		LOC646666
ENSG00000115163	24	10	5	5	6	8	3	24	6	1	12	3	4	2	15	7	8.3066	-0.836344	0.574582	-1.45557	0.145511	0.999974	CENPA
ENSG00000164506	197	242	237	274	128	127	285	267	246	286	232	270	258	352	233	269	239.939	0.32572	0.190779	1.70731	0.0877635	0.999974	STXBP5
ENSG00000166398	286	277	329	337	388	351	334	251	286	344	261	499	450	432	366	330	339.54	0.197466	0.120433	1.63963	0.101083	0.999974	GARRE1
ENSG00000211769	20	22	13	16	21	15	10	21	15	16	17	19	32	21	16	37	19.1243	0.297011	0.282517	1.0513	0.29312	0.999974	TRBJ2-5
ENSG00000074966	245	168	268	295	305	117	445	337	307	353	211	410	537	336	431	241	307.703	0.408809	0.209424	1.95206	0.0509305	0.897636	TXK
ENSG00000101337	792	1047	963	755	783	894	731	954	861	854	830	781	762	661	754	829	814.789	-0.124712	0.0966574	-1.29024	0.196966	0.999974	TM9SF4
ENSG00000115594	22	22	39	40	10	31	13	14	31	28	26	46	37	65	20	16	28.2952	0.506867	0.281493	1.80063	0.0717605	0.972306	IL1R1
ENSG00000117906	189	172	155	189	167	105	175	171	185	194	171	170	223	189	205	169	173.932	0.194281	0.137613	1.41179	0.158013	0.999974	RCN2
ENSG00000156482	3008	3075	3004	4866	4864	4074	3793	2694	3680	3526	5247	4307	5194	4398	4006	3712	3901.47	0.229184	0.115364	1.98661	0.0469653	0.875274	RPL30
ENSG00000181804	218	228	216	207	126	139	157	191	180	163	214	134	111	125	131	138	164.637	-0.312139	0.121874	-2.56116	0.0104322	0.454092	SLC9A9
ENSG00000216977	1	2	0	0	1	0	0	0	0	0	4	2	0	5	0	2	1.04664	1.32402	1.74954	0.756785	0.449179		RPL21P65
ENSG00000226950	78	52	77	117	88	84	79	87	77	68	181	110	124	89	83	96	91.5896	0.286294	0.17856	1.60335	0.108859	0.999974	DANCR
ENSG00000241947	0	1	0	0	0	0	1	4	0	0	0	0	0	0	0	0	0.368863	-1.1759	3.04122	-0.386652	0.699014
ENSG00000257341	1	1	0	0	0	0	0	0	0	0	1	0	0	0	0	0	0.184507	-0.374897	3.05629	-0.122664	0.902373
ENSG00000286367	0	2	0	0	0	1	0	0	0	0	0	0	1	0	0	0	0.246352	-0.464727	3.04744	-0.152498	0.878795		LOC112268289
ENSG00000124785	0	4	5	2	8	4	5	4	0	0	7	3	2	3	2	0	3.0138	-1.17634	0.801138	-1.46834	0.142011	0.999974	NRN1
ENSG00000130741	1313	1501	1449	1198	1281	1330	1176	1159	1459	1456	1729	1213	1560	1312	1332	1495	1350.4	0.146251	0.0850408	1.71977	0.085474	0.999974	EIF2S3
ENSG00000180867	28	31	23	30	27	20	35	35	33	33	28	49	31	25	38	35	30.7955	0.241973	0.212856	1.1368	0.255624	0.999974
ENSG00000186453	0	3	1	0	0	1	1	2	1	2	0	0	0	0	0	0	0.676238	-1.25718	1.83668	-0.684482	0.493671		FAM228A
ENSG00000204628	6872	7326	6799	9567	9532	8279	6858	5466	8075	7003	10921	8421	10573	8450	7942	7467	7966.04	0.185209	0.111335	1.66354	0.0962045	0.999974	RACK1
ENSG00000049656	950	756	910	766	810	912	697	1207	729	743	1062	687	617	718	759	761	804.65	-0.205702	0.120567	-1.70613	0.0879839	0.999974	CLPTM1L
ENSG00000091972	13	7	13	14	22	10	25	16	9	13	4	33	27	32	17	37	17.9577	0.383014	0.376319	1.01779	0.308777	0.999974	CD200
ENSG00000110841	25	17	12	11	18	13	19	16	26	21	12	26	34	21	19	27	19.4915	0.49567	0.278248	1.7814	0.0748479	0.980503	PPFIBP1
ENSG00000112984	39	8	14	13	12	6	9	32	9	6	19	7	5	2	23	9	13.0996	-0.763193	0.442285	-1.72557	0.0844252	0.999974	KIF20A
ENSG00000115902	350	199	347	212	209	241	209	395	219	161	383	132	164	133	230	163	230.393	-0.483656	0.17136	-2.82245	0.00476585	0.301482	SLC1A4
ENSG00000143549	3710	3956	3473	3409	3667	4740	3217	3831	3460	3130	4065	3221	3675	3341	3267	3489	3545.83	-0.11627	0.0994069	-1.16964	0.242147	0.999974	TPM3
ENSG00000172878	44	30	26	49	49	33	39	38	26	47	22	51	81	47	51	53	42.1858	0.244565	0.220576	1.10876	0.267536	0.999974	METAP1D
ENSG00000178726	157	226	300	24	25	308	42	53	153	180	149	27	91	89	34	82	119.365	-0.140199	0.297613	-0.471078	0.637585	0.999974	THBD
ENSG00000182489	1	4	5	3	10	0	7	3	1	8	0	11	33	9	3	10	6.63657	0.910403	0.677745	1.34328	0.179181	0.999974	XKRX
ENSG00000187609	49	68	64	49	125	104	67	74	87	96	69	95	106	93	77	103	81.562	0.319085	0.180956	1.76333	0.0778449	0.991126	EXD3
ENSG00000197223	83	67	69	54	50	59	58	57	54	41	50	31	67	68	74	53	57.5142	-0.209074	0.204279	-1.02347	0.306085	0.999974	C1D
ENSG00000206601	0	0	0	0	0	0	0	0	0	0	1	2	0	0	1	0	0.245353	1.13331	3.04924	0.37167	0.710138		RNU6-431P
ENSG00000258885	0	0	0	0	0	0	2	0	0	0	0	1	0	0	0	0	0.184007	-0.031025	3.04913	-0.0101751	0.991882
ENSG00000262420	4	4	2	2	3	7	2	3	1	0	4	1	2	1	3	4	2.64693	-0.867938	0.760215	-1.1417	0.253579	0.999974
ENSG00000267541	0	0	0	0	0	0	1	0	0	1	3	1	2	0	0	0	0.490494	1.44404	2.6854	0.537739	0.590757		MTCO2P2
ENSG00000266472	330	261	272	294	365	295	254	272	346	287	424	291	347	288	324	294	304.01	0.14514	0.115812	1.25324	0.210119	0.999974	MRPS21
ENSG00000010270	260	263	249	216	209	322	227	281	277	264	251	181	146	230	215	288	238.58	-0.148122	0.118984	-1.24488	0.213174	0.999974	STARD3NL
ENSG00000105976	8	3	8	4	0	4	2	15	2	0	9	4	0	5	1	4	4.24329	-0.895354	0.667668	-1.34102	0.179915	0.999974	MET
ENSG00000127334	871	834	849	1394	1199	516	1341	859	1057	1107	843	1326	1664	1404	1166	1123	1079.11	0.329491	0.164405	2.00414	0.045055	0.868153	DYRK2
ENSG00000130147	33	30	31	14	12	24	9	5	48	62	38	20	43	30	10	15	26.0662	0.758884	0.275268	2.7569	0.0058353	0.336251	SH3BP4
ENSG00000140534	30	5	15	10	16	12	10	27	12	11	8	5	4	8	15	6	11.9384	-0.798569	0.423542	-1.88546	0.0593683	0.941657	TICRR
ENSG00000142731	87	37	36	41	14	21	36	63	20	23	40	24	17	26	36	29	33.8265	-0.512683	0.295704	-1.73378	0.082958	0.999974	PLK4
ENSG00000153815	1867	2426	2076	1187	1642	2437	1457	1411	1530	1540	1527	1792	1770	1623	1600	1347	1675.12	-0.154676	0.145551	-1.06269	0.287922	0.999974	CMIP
ENSG00000179131	0	0	0	0	0	0	0	0	0	0	1	2	1	0	0	0	0.245207	1.13304	3.04922	0.371584	0.710203		RPL31P38
ENSG00000242318	0	0	0	1	0	0	0	2	0	0	5	2	1	4	4	2	1.29112	2.24996	1.40303	1.60365	0.108791	0.999974	RPL21P48
ENSG00000253352	1108	1211	1359	1429	1144	477	1336	1299	1526	1426	1220	1368	1620	1354	1383	1382	1268.71	0.317106	0.167323	1.89518	0.0580685	0.93992	TUG1
ENSG00000254252	0	0	0	0	0	0	0	0	0	0	2	0	3	1	0	1	0.429877	1.6563	3.03893	0.545026	0.585736		RPL7P20
ENSG00000255045	2	3	4	4	1	5	1	3	7	4	4	10	3	1	4	9	3.99308	0.828086	0.62258	1.33009	0.183489	0.999974
ENSG00000257543	0	0	0	0	0	0	0	0	0	0	1	2	2	1	0	0	0.368542	1.56812	3.04062	0.515724	0.606047
ENSG00000240436	0	1	0	0	0	0	0	0	0	0	1	2	3	1	0	1	0.552732	1.77899	2.23338	0.796546	0.425715		RPL35AP14
ENSG00000236986	4	0	0	3	6	2	2	3	1	0	1	0	2	2	1	0	1.66336	-1.38464	1.02704	-1.34818	0.1776	0.999974
ENSG00000227782	19	34	13	18	21	13	16	30	9	12	16	15	29	18	11	13	17.6507	-0.416318	0.330995	-1.25778	0.208473	0.999974
ENSG00000110318	33	36	34	31	11	6	38	42	31	37	30	45	39	47	37	46	33.3738	0.549298	0.325856	1.68571	0.0918513	0.999974	CEP126
ENSG00000138326	3211	3373	3049	4258	3964	3635	3510	2846	3978	3286	6776	3693	4595	3446	3288	3052	3686.16	0.163189	0.145727	1.11982	0.262789	0.999974	RPS24
ENSG00000163703	9	16	26	30	32	21	33	8	28	24	20	38	29	31	27	34	24.9583	0.490084	0.309996	1.58093	0.113893	0.999974	CRELD1
ENSG00000079805	2685	2956	2799	2189	2803	3277	2580	2780	2550	2447	2653	2384	2618	2645	2697	2605	2624.33	-0.0954496	0.0823403	-1.15921	0.246371	0.999974	DNM2
ENSG00000261592	3	10	6	0	3	12	5	0	1	2	1	1	0	1	5	6	3.44824	-1.20731	0.875246	-1.3794	0.167773	0.999974
ENSG00000211863	1	2	0	3	4	1	3	0	7	5	2	5	3	4	1	1	2.58172	1.1351	0.794119	1.42939	0.152893	0.999974	TRAJ26
ENSG00000092200	15	25	23	20	17	27	22	24	26	39	34	21	20	27	13	32	23.6707	0.260185	0.25746	1.01058	0.312217	0.999974	RPGRIP1
ENSG00000102218	425	526	468	277	205	202	238	394	405	388	297	200	217	246	260	302	310.457	-0.19845	0.135039	-1.46958	0.141676	0.999974	RP2
ENSG00000126787	101	21	40	27	4	17	22	69	20	12	30	11	6	6	45	16	27.4958	-0.922717	0.380951	-2.42214	0.0154294	0.537485	DLGAP5
ENSG00000198744	5	1	3	4	0	2	3	0	1	6	7	9	3	10	0	4	3.56694	1.23577	0.819949	1.50713	0.131777	0.999974	MTCO3P12
ENSG00000211964	501	67	329	94	114	47	33	980	110	48	314	53	35	36	60	200	185.752	-0.911227	0.29755	-3.06243	0.00219545	0.181174	IGHV3-48
ENSG00000267908	0	0	0	0	1	0	0	0	0	0	0	0	0	0	0	0	0.0617188	-0.351058	3.05952	-0.114743	0.908649		ZSCAN5DP
ENSG00000272795	0	1	1	0	0	0	1	0	0	0	0	1	0	0	0	0	0.245412	-0.724607	3.05107	-0.237493	0.812275
ENSG00000100036	10	15	27	16	11	35	14	13	10	17	14	10	20	17	6	18	15.565	-0.298987	0.34009	-0.879139	0.379326	0.999974	SLC35E4
ENSG00000161681	7	4	2	0	13	3	2	1	13	2	5	5	27	3	6	3	5.90182	1.02764	0.564984	1.81889	0.0689284	0.968463	SHANK1
ENSG00000185482	152	153	157	118	113	181	98	187	126	145	203	102	101	113	100	137	134.436	-0.183834	0.146294	-1.2566	0.208898	0.999974	STAC3
ENSG00000126351	220	293	277	356	422	404	370	268	373	348	328	508	529	474	398	407	367.443	0.373959	0.108703	3.44018	0.00058133	0.0806137	THRA
ENSG00000286864	5	7	7	6	5	17	5	8	3	7	0	1	3	11	2	6	5.72984	-1.0681	0.541262	-1.97335	0.0484559	0.887194
ENSG00000089327	1095	1433	1436	918	1600	1787	1372	1335	1600	1461	2550	1910	1958	1702	1243	1293	1518.36	0.306981	0.151861	2.02145	0.0432328	0.855822	FXYD5
ENSG00000106080	50	34	46	41	37	22	39	72	28	37	30	37	33	40	39	26	37.5726	-0.292279	0.259071	-1.12818	0.259244	0.999974	FKBP14
ENSG00000117632	634	273	199	253	301	262	241	385	243	187	358	164	169	148	339	175	266.438	-0.51406	0.228731	-2.24745	0.0246115	0.672182	STMN1
ENSG00000131473	1266	1272	1377	1132	1122	1350	1116	1197	1273	1219	1177	1127	807	942	1123	1122	1145.14	-0.172805	0.0999988	-1.72807	0.083976	0.999974	ACLY
ENSG00000156239	38	25	35	43	42	24	47	14	56	56	27	53	37	27	51	25	36.8798	0.310521	0.230159	1.34916	0.177286	0.999974	N6AMT1
ENSG00000169245	74	51	17	19	26	69	97	97	55	42	7	6	3	9	75	33	41.8421	-1.31187	0.332191	-3.94913	7.84346e-05	0.0215459	CXCL10
ENSG00000173166	22	24	12	5	5	18	12	13	11	24	7	2	11	11	7	9	11.8761	-0.470871	0.367907	-1.27986	0.200593	0.999974	RAPH1
ENSG00000196668	41	51	20	37	58	63	36	64	22	35	22	37	34	29	31	52	38.8886	-0.479192	0.21709	-2.20734	0.02729	0.700652	LINC00173
ENSG00000198162	976	1033	1189	1423	831	843	1175	955	844	809	1338	898	849	945	819	717	961.744	-0.227288	0.12315	-1.84561	0.0649481	0.956806	MAN1A2
ENSG00000198818	256	317	269	285	256	333	248	334	259	287	298	234	223	222	228	289	266.766	-0.174819	0.112652	-1.55185	0.120699	0.999974	SFT2D1
ENSG00000205037	12	13	6	2	11	15	8	6	4	3	6	5	2	5	5	4	6.58895	-1.0111	0.504003	-2.00614	0.0448414	0.867426	LOC400553
ENSG00000211673	494	189	1465	223	144	285	53	1666	108	133	586	146	42	105	481	185	387.498	-1.15844	0.549263	-2.10908	0.0349376	0.789423
ENSG00000225079	14	20	14	21	28	14	36	12	30	46	24	31	12	21	27	24	22.9881	0.451787	0.315033	1.43409	0.151545	0.999974	FTH1P22
ENSG00000226427	0	0	0	0	0	0	0	0	0	0	1	1	1	0	2	0	0.306904	1.42639	3.04423	0.468555	0.639388
ENSG00000230542	4	0	0	1	3	4	4	5	0	0	1	1	3	2	2	1	1.90953	-0.906172	0.927383	-0.977128	0.328506	0.999974	LINC00102
ENSG00000232684	0	2	1	1	3	1	3	0	0	0	1	0	2	0	0	0	0.86074	-1.68649	1.53952	-1.09546	0.273313		ATP11A-AS1
ENSG00000237118	4	5	2	5	5	7	3	2	0	4	1	5	3	1	3	4	3.32278	-0.764976	0.673492	-1.13584	0.256025	0.999974
ENSG00000265261	0	0	2	0	4	5	1	4	0	0	1	2	2	1	0	2	1.47814	-0.727029	1.12207	-0.647939	0.517025	0.999974
ENSG00000269967	6	15	4	5	13	13	15	12	2	3	4	6	10	6	10	16	8.61323	-0.609463	0.438214	-1.39079	0.16429	0.999974
ENSG00000270711	0	1	0	0	0	0	0	0	2	1	0	1	3	0	0	0	0.490898	1.33327	2.67198	0.498983	0.617791
ENSG00000279584	0	1	0	0	1	0	0	0	0	0	0	0	0	0	0	0	0.123206	-0.677591	3.05707	-0.221647	0.824588
ENSG00000175197	65	182	54	37	42	174	62	94	57	37	92	50	74	79	70	84	77.1142	-0.18351	0.301096	-0.609475	0.542209	0.999974	DDIT3
ENSG00000111181	53	46	48	23	20	45	59	57	48	38	45	22	13	10	52	39	37.9939	-0.464296	0.247952	-1.87252	0.0611345	0.945848	SLC6A12
ENSG00000257093	523	693	574	864	1086	559	875	514	747	833	535	930	1178	928	776	739	759.641	0.244105	0.124181	1.96573	0.04933	0.890383	DENND11
ENSG00000275484	0	1	0	0	2	0	1	0	0	0	0	1	0	0	0	0	0.307581	-0.868771	3.04476	-0.285333	0.775389
ENSG00000063177	4028	3997	4158	5928	6163	5074	4349	3165	4677	4202	8108	5039	6669	5497	5086	4469	4956.48	0.241951	0.128576	1.88178	0.0598664	0.941845	RPL18
ENSG00000126243	30	34	71	52	79	77	72	45	61	57	83	95	82	93	63	69	65.369	0.431022	0.187186	2.30264	0.0212991	0.629048	LRFN3
ENSG00000187815	53	51	47	66	57	35	60	57	67	77	53	62	52	58	58	67	56.5576	0.217094	0.177392	1.22381	0.221024	0.999974	ZFP69
ENSG00000261884	70	155	63	86	146	123	93	87	77	94	60	72	119	96	104	84	94.0665	-0.193044	0.153348	-1.25886	0.20808	0.999974
ENSG00000285399	15	13	18	23	36	22	22	16	9	7	11	8	17	20	12	27	16.982	-0.629257	0.32579	-1.93148	0.0534237	0.912912
ENSG00000106049	169	129	134	125	132	115	100	113	91	99	136	111	111	110	109	105	116.177	-0.218126	0.14927	-1.46128	0.143938	0.999974	HIBADH
ENSG00000116212	71	74	53	68	69	78	52	67	72	47	75	44	48	63	44	73	61.3859	-0.211473	0.186719	-1.13257	0.257394	0.999974	LRRC42
ENSG00000128594	30	75	49	35	22	98	54	32	13	24	24	51	33	92	32	51	44.0209	-0.351643	0.291459	-1.20649	0.227628	0.999974	LRRC4
ENSG00000157657	94	125	72	54	84	87	56	65	85	75	61	37	88	72	50	65	71.9748	-0.255695	0.161532	-1.58294	0.113435	0.999974	ZNF618
ENSG00000237781	4	23	5	5	14	23	8	8	3	11	3	3	9	7	6	10	8.74321	-0.709757	0.419674	-1.69121	0.0907969	0.999974
ENSG00000114021	175	178	181	246	208	129	234	192	209	227	182	248	212	231	218	219	202.202	0.190815	0.132053	1.44499	0.148461	0.999974	NIT2
ENSG00000076003	470	273	234	293	250	224	230	273	214	185	222	237	168	158	334	183	242.823	-0.4034	0.169773	-2.37611	0.0174961	0.578005	MCM6
ENSG00000112167	84	103	92	89	82	61	124	100	97	129	122	74	115	86	127	98	97.3041	0.204406	0.146954	1.39095	0.164241	0.999974	SAYSD1
ENSG00000112343	1177	1552	1342	1520	1209	932	1270	1652	1160	1239	1164	1265	1204	1141	1166	1287	1246.8	-0.130728	0.0988322	-1.32273	0.185925	0.999974	TRIM38
ENSG00000137767	238	271	267	224	188	310	218	266	251	212	367	169	177	168	212	203	230.033	-0.20357	0.151905	-1.34011	0.180208	0.999974	SQOR
ENSG00000149577	1392	1467	1356	815	1019	1466	781	1196	926	876	1208	716	942	1106	778	1027	1050.18	-0.307413	0.10906	-2.81875	0.00482107	0.302726	SIDT2
ENSG00000165304	59	24	26	12	29	17	12	57	12	6	25	7	6	9	28	11	20.9228	-1.19875	0.41376	-2.89721	0.00376502	0.259497	MELK
ENSG00000183690	18	7	19	22	3	11	20	14	16	18	11	22	23	36	10	21	16.6653	0.502677	0.40945	1.22769	0.219564	0.999974	EFHC2
ENSG00000196860	0	1	0	0	0	1	2	0	0	5	0	4	3	2	1	0	1.16796	1.42993	1.43123	0.99909	0.317751	0.999974	TOMM20L
ENSG00000198804	36651	55700	38227	36839	28377	33114	40198	27536	42174	53008	82090	47566	32644	33045	34521	37325	40503	0.247358	0.140099	1.76559	0.0774653	0.988387	COX1
ENSG00000238000	0	0	0	0	0	0	0	0	1	0	1	1	2	0	1	2	0.490773	2.1415	2.28499	0.937206	0.348653		PSME2P1
ENSG00000256581	0	1	5	2	1	7	3	1	2	3	0	3	0	2	0	0	1.84661	-1.17732	1.08775	-1.08235	0.279098	0.999974
ENSG00000260803	3	7	2	3	4	3	0	0	2	1	0	1	1	2	0	0	1.78582	-1.46205	0.975499	-1.49878	0.133932	0.999974
ENSG00000263465	470	445	482	587	685	444	516	432	480	496	576	651	693	624	530	507	529.929	0.167828	0.0935012	1.79493	0.0726643	0.973401	SRSF8
ENSG00000265204	0	7	1	5	3	0	6	6	0	1	0	3	2	3	1	2	2.4587	-1.06177	0.88982	-1.19324	0.232777	0.999974
ENSG00000268438	0	1	0	0	1	3	0	2	0	0	0	0	1	0	0	0	0.493642	-1.33898	2.6671	-0.502035	0.615643
ENSG00000278993	13	15	20	11	21	12	20	16	21	24	23	15	13	22	16	26	17.7064	0.319684	0.295919	1.08031	0.280004	0.999974
ENSG00000135749	173	258	247	278	292	216	369	240	250	283	232	374	346	351	313	296	277.783	0.247147	0.130577	1.89273	0.0583937	0.93992	PCNX2
ENSG00000148204	4	7	6	11	6	15	7	11	4	9	8	11	4	8	4	8	7.56647	-0.249891	0.416772	-0.599587	0.548782	0.999974	CRB2
ENSG00000100605	1038	1368	1097	789	733	1414	789	1053	954	880	1202	761	888	941	769	881	956.884	-0.163919	0.124078	-1.3211	0.186469	0.999974	ITPK1
ENSG00000117602	633	447	652	814	1423	523	872	504	648	760	617	1057	1584	1002	956	657	808.582	0.333394	0.132505	2.51608	0.0118667	0.48465	RCAN3
ENSG00000154227	0	0	1	0	1	0	1	1	2	1	2	3	12	5	0	5	2.08918	2.58421	1.02382	2.52408	0.0116	0.479618	CERS3
ENSG00000160679	701	664	694	653	737	682	637	652	618	694	615	664	620	550	663	621	643.539	-0.107796	0.0890816	-1.21008	0.226248	0.999974	CHTOP
ENSG00000164933	1	3	2	3	1	0	0	2	4	0	2	3	4	6	2	9	2.58155	1.33494	0.87342	1.52841	0.126411	0.999974	SLC25A32
ENSG00000180539	101	57	154	178	105	120	161	124	163	190	91	168	118	147	156	215	138.189	0.337111	0.22559	1.49435	0.135084	0.999974	C9orf139
ENSG00000197016	16	12	15	36	6	5	19	11	23	38	23	37	8	9	22	25	18.731	0.668668	0.304249	2.19776	0.027966	0.711916	ZNF470
ENSG00000199805	0	4	0	0	1	0	2	3	0	0	0	0	1	0	1	0	0.737744	-1.19754	2.03347	-0.588915	0.555919		RNU1-134P
ENSG00000259997	10	3	0	0	0	0	0	0	0	0	1	0	0	0	0	0	0.86348	-0.649347	3.02377	-0.214748	0.829964
ENSG00000285106	13	15	20	30	16	15	11	24	5	8	4	15	16	23	8	12	14.4567	-0.750371	0.363882	-2.06212	0.0391958	0.820169
ENSG00000198868	0	1	0	0	0	0	0	0	0	1	3	3	1	1	1	0	0.675365	2.04066	1.84041	1.10881	0.267513
ENSG00000272699	0	0	0	0	0	0	3	1	1	2	0	7	4	1	1	0	1.22772	1.96109	1.50416	1.30378	0.192309	0.999974
ENSG00000172965	169	176	138	126	118	120	155	191	102	109	141	102	135	106	129	139	132.574	-0.304265	0.146576	-2.07582	0.0379111	0.81048	MIR4435-2HG
ENSG00000269927	9	4	7	2	2	1	0	2	5	0	4	0	0	1	2	0	2.39847	-1.53711	0.967527	-1.5887	0.112128	0.999974
ENSG00000110719	2908	3903	3087	2496	2816	4155	2474	3081	2950	2942	2792	2442	2659	2837	2804	3431	2938.73	-0.110445	0.107097	-1.03126	0.30242	0.999974	TCIRG1
ENSG00000125775	13	7	8	9	13	7	7	11	6	6	6	8	7	4	5	9	7.74926	-0.553017	0.401878	-1.37608	0.168796	0.999974	SDCBP2
ENSG00000165138	76	72	79	122	126	102	106	68	88	94	71	148	169	130	116	103	102.699	0.278641	0.138381	2.01358	0.0440534	0.861857	ANKS6
ENSG00000185022	92	132	56	33	56	312	73	36	38	55	75	50	131	149	68	35	85.7217	-0.203717	0.279725	-0.728275	0.466445	0.999974	MAFF
ENSG00000196693	176	132	218	265	128	69	261	169	215	221	183	246	235	193	204	214	192.277	0.360994	0.199012	1.81393	0.069689	0.968463	ZNF33B
ENSG00000211665	7	2	20	0	1	20	5	37	2	1	8	2	1	3	2	11	7.50715	-1.3686	0.549333	-2.49138	0.0127247	0.493557	IGLV3-16
ENSG00000213523	299	399	308	232	263	369	228	226	230	265	405	205	218	232	219	261	268.087	-0.196287	0.144058	-1.36256	0.173022	0.999974	SRA1
ENSG00000225518	1	4	1	1	3	1	0	1	0	0	0	0	3	0	2	0	1.04606	-1.77596	1.40654	-1.26265	0.206716
ENSG00000244073	0	0	0	0	0	1	1	1	1	0	2	2	2	1	1	5	1.04422	1.942	1.27098	1.52796	0.126523		RPS4XP6
ENSG00000254952	0	4	4	3	0	0	1	8	7	8	2	3	4	9	4	9	4.05657	1.61614	0.763068	2.11795	0.034179	0.780554
ENSG00000288007	3	2	1	0	0	1	1	0	0	0	0	1	0	0	0	0	0.554254	-1.7854	2.2318	-0.799981	0.423722
ENSG00000226423	3	2	5	1	8	3	3	2	2	7	2	12	8	5	0	11	4.549	0.55271	0.680065	0.812731	0.416372	0.999974
ENSG00000219747	0	1	0	0	0	0	1	0	0	0	3	0	6	0	2	1	0.859045	1.32441	1.96229	0.674929	0.499721
ENSG00000254418	0	0	0	0	0	0	0	0	0	0	1	1	1	0	1	0	0.245403	1.28105	3.04818	0.420267	0.674291
ENSG00000280248	0	1	1	1	4	1	0	0	0	0	0	0	0	0	0	1	0.554314	-1.64201	2.24904	-0.730095	0.465332
ENSG00000160877	499	479	542	488	560	586	461	515	509	460	583	477	430	484	498	475	494.825	-0.080202	0.0974341	-0.82314	0.410428	0.999974	NACC1
ENSG00000212907	6602	9497	6764	4193	3963	4898	8168	5069	7334	9780	12107	10266	6993	7424	6063	5588	7050.49	0.428805	0.17193	2.49406	0.0126292	0.493557	ND4L
ENSG00000006118	7	11	2	4	3	16	2	3	8	6	3	3	4	5	3	3	5.1118	-0.2589	0.531629	-0.486994	0.626263	0.999974	TMEM132A
[truncated: 58,618 more rows]

## Sheet: Downregulated (padj<0.05)
Symbol	log2FoldChange	padj	baseMean	lfcSE	stat	Unnamed: 0	P01_pre	P02_pre	P03_pre	P04_pre	P05_pre	P06_pre	P07_pre	P08_pre	P01_post	P02_post	P03_post	P04_post	P05_post	P06_post	P07_post	P08_post	pvalue
IFI27	-2.97722	0.00980921	103.268	0.706718	-4.21273	ENSG00000165949	71	11	93	13	13	134	8	1278	5	6	3	2	11	6	7	17	2.52298e-05
SIGLEC1	-2.22386	0.0229001	740.314	0.56582	-3.93033	ENSG00000088827	827	718	1173	228	236	2461	132	4923	170	453	108	117	99	110	118	146	8.48304e-05
OTOF	-2.14325	0.0320871	153.242	0.560886	-3.82119	ENSG00000115155	22	23	85	56	14	248	12	1876	8	16	6	33	9	21	4	57	0.00013281
IL10	-2.14304	0.0374036	8.74876	0.569501	-3.76302	ENSG00000136634	46	34	9	2	5	16	2	1	7	13	3	0	2	1	0	1	0.000167872
	-1.9941	0.0377232	19.7504	0.530647	-3.75787	ENSG00000225964	33	20	26	9	6	20	16	142	4	11	1	5	6	4	14	4	0.000171363
IFI44L	-1.85372	0.0482724	991.273	0.505584	-3.6665	ENSG00000137959	1141	826	1514	588	197	1029	485	8105	164	523	129	210	202	322	343	335	0.000245894
SERPING1	-1.81571	5.34323e-05	186.612	0.322847	-5.62406	ENSG00000149131	241	218	243	86	113	489	210	834	93	103	60	31	54	48	159	49	1.86519e-08
IFIT1	-1.72579	0.0354469	209.263	0.456314	-3.78203	ENSG00000185745	239	112	378	170	47	398	117	1371	85	133	60	65	32	44	62	88	0.000155554
IGKV1-27	-1.68806	0.0140499	57.5797	0.414364	-4.07385	ENSG00000244575	116	155	52	59	31	72	12	203	16	11	107	26	8	17	14	37	4.62421e-05
RSAD2	-1.60129	0.0382041	250.538	0.427676	-3.74417	ENSG00000134321	281	172	383	152	95	507	150	1576	88	149	66	78	61	63	123	127	0.00018099
IFIT3	-1.60114	1.66912e-05	415.168	0.272413	-5.87763	ENSG00000119917	549	316	757	276	116	710	421	2208	160	248	163	124	58	126	286	230	4.16177e-09
IGHV1-46	-1.5303	0.000288156	118.734	0.294387	-5.19825	ENSG00000211962	242	73	303	63	50	143	73	465	56	29	233	34	16	17	62	72	2.01176e-07
H4C3	-1.5023	0.0113346	12.3608	0.362147	-4.14831	ENSG00000197061	20	15	25	18	14	16	21	18	6	6	11	11	5	5	8	2	3.34933e-05
BIRC5	-1.49793	0.0194465	40.6093	0.376658	-3.97689	ENSG00000089685	145	37	48	41	49	36	34	68	33	8	64	12	9	6	53	17	6.98224e-05
IFITM3	-1.43405	0.0430406	726.056	0.386654	-3.70886	ENSG00000142089	1693	749	950	360	362	1018	533	3299	629	255	492	237	248	90	459	426	0.000208195
CMPK2	-1.4261	0.00215372	273.357	0.306284	-4.65613	ENSG00000134326	288	273	441	178	176	681	181	1195	112	190	74	118	142	93	145	154	3.22204e-06
IFI6	-1.42407	0.0374036	655.479	0.378304	-3.76435	ENSG00000126709	862	530	992	441	351	1706	359	3060	222	378	377	204	244	270	349	302	0.000166985
IGLV3-19	-1.39406	0.00823399	215.361	0.325895	-4.27764	ENSG00000211663	232	126	747	94	78	210	54	1017	46	42	435	51	21	58	142	151	1.88881e-05
IGHV4-34	-1.3893	0.000859387	127.624	0.285696	-4.86284	ENSG00000211956	198	110	285	82	59	161	42	620	41	35	179	40	22	55	59	87	1.15711e-06
MX1	-1.36762	0.000656229	1139.02	0.275958	-4.9559	ENSG00000157601	1587	1043	1597	895	808	2050	552	5583	518	932	390	499	478	387	499	691	7.19944e-07
C1QB	-1.35882	0.0096155	51.0091	0.321673	-4.22424	ENSG00000173369	155	93	73	25	22	60	46	106	43	25	41	11	8	9	80	32	2.39752e-05
IFIT2	-1.33615	8.04755e-05	379.617	0.243367	-5.49027	ENSG00000119922	510	406	836	300	112	666	457	1314	215	272	149	125	116	180	253	260	4.01314e-08
CXCL10	-1.31187	0.0215459	41.8421	0.332191	-3.94913	ENSG00000169245	74	51	17	19	26	69	97	97	55	42	7	6	3	9	75	33	7.84346e-05
MS4A4A	-1.29733	6.44455e-05	56.8062	0.232981	-5.56839	ENSG00000110079	144	83	84	44	31	96	33	149	35	49	48	18	11	27	26	45	2.57101e-08
TGM2	-1.28717	0.000700708	61.2581	0.260853	-4.93447	ENSG00000198959	194	92	115	52	41	48	114	39	52	14	57	26	16	15	95	26	8.03685e-07
OAS3	-1.28666	0.000767904	1662.01	0.262182	-4.9075	ENSG00000111331	2198	1558	2890	1253	1093	3226	1239	6568	876	1128	654	813	737	604	1136	1037	9.2244e-07
OASL	-1.28528	0.000767904	243.504	0.262704	-4.8925	ENSG00000135114	247	198	412	253	200	592	229	727	120	179	149	134	68	81	210	158	9.95637e-07
ISG15	-1.27878	0.000648669	384.488	0.257446	-4.96719	ENSG00000187608	454	309	463	332	227	877	290	1714	153	163	328	157	137	171	247	225	6.79302e-07
RRM2	-1.27579	0.0113346	182.743	0.307756	-4.14545	ENSG00000171848	525	153	221	123	164	178	145	570	120	60	206	70	47	46	253	89	3.3914e-05
RN7SL1	-1.26379	6.3058e-07	311.676	0.193338	-6.5367	ENSG00000276168	933	397	425	488	388	440	297	256	166	278	157	218	130	180	160	151	6.28914e-11
IGLV1-47	-1.22864	0.00980921	174.627	0.291776	-4.21089	ENSG00000211648	370	70	419	120	73	127	39	860	66	35	228	53	21	50	88	221	2.54365e-05
BATF2	-1.22671	0.00327487	31.6696	0.27144	-4.51925	ENSG00000168062	32	37	50	17	18	43	72	91	17	29	19	7	9	9	41	24	6.2058e-06
IGHV1-2	-1.209	0.042126	132.515	0.325271	-3.71691	ENSG00000211934	279	99	560	50	97	152	30	187	46	46	404	36	46	43	57	24	0.000201671
ETV7	-1.20137	0.00985667	50.5294	0.286074	-4.19949	ENSG00000010030	76	25	26	22	35	94	130	145	26	16	14	14	14	18	132	34	2.6752e-05
EPSTI1	-1.19271	8.59362e-05	752.03	0.218995	-5.44631	ENSG00000133106	984	953	1033	470	584	1418	933	2237	344	488	403	276	378	425	905	389	5.14254e-08
APOBEC3A	-1.18021	0.00376776	646.634	0.263208	-4.48394	ENSG00000128383	866	1245	592	327	261	2013	361	2133	298	459	213	254	304	356	340	477	7.32771e-06
IGLV5-45	-1.05198	0.0286695	32.6457	0.272247	-3.86407	ENSG00000211650	89	8	98	20	16	23	19	93	41	4	52	12	10	12	14	20	0.000111515
HERC5	-1.02174	0.00985667	249.522	0.243166	-4.20182	ENSG00000138646	262	247	453	229	148	307	193	1051	125	156	152	146	140	152	147	149	2.64776e-05
LGALS3BP	-1.00949	0.00304906	481.422	0.22193	-4.54871	ENSG00000108679	554	472	420	322	528	799	616	1662	247	254	244	223	362	281	567	272	5.39765e-06
CD38	-0.988488	0.000513887	622.394	0.195636	-5.05268	ENSG00000004468	1072	647	655	463	614	525	1144	1430	385	276	504	335	240	220	1190	420	4.3565e-07
OAS1	-0.986703	0.00231892	798.44	0.213224	-4.62753	ENSG00000089127	1063	872	1094	803	534	1369	578	2455	567	852	574	442	259	312	533	672	3.70047e-06
OAS2	-0.970663	0.00276764	1762.56	0.211735	-4.58433	ENSG00000111335	2244	1664	2596	1761	1371	2658	1617	5458	1272	1554	1055	1223	699	774	1470	1238	4.55453e-06
GBP1	-0.968422	1.24135e-07	948.703	0.140857	-6.8752	ENSG00000117228	1502	1542	905	888	722	563	2155	1643	682	774	522	414	340	301	1910	567	6.19032e-12
FFAR2	-0.966032	0.0482724	75.0864	0.263628	-3.66437	ENSG00000126262	141	120	87	38	19	241	107	78	37	39	44	25	23	78	47	95	0.000247946
SCO2	-0.946071	0.00304906	48.6714	0.208342	-4.54095	ENSG00000284194	64	73	60	39	39	80	57	105	36	46	27	15	18	35	54	43	5.60007e-06
MX2	-0.898115	0.00823399	1201.72	0.209777	-4.28127	ENSG00000183486	1362	1361	1857	1089	915	2052	878	3600	784	1007	551	878	710	721	823	945	1.85826e-05
CCR5	-0.876085	0.0116442	281.688	0.212038	-4.13175	ENSG00000160791	449	237	337	553	292	161	317	555	328	241	249	219	58	73	203	311	3.60017e-05
SAMD4A	-0.853937	0.00851875	143.867	0.200207	-4.26527	ENSG00000020577	227	199	70	123	116	201	176	414	109	122	44	66	90	81	184	116	1.99662e-05
LY6E	-0.853357	0.00926179	1835.33	0.201396	-4.23721	ENSG00000160932	2116	1990	2084	1497	1809	3749	1514	5004	1044	1343	1422	1015	1332	1202	1517	1184	2.26314e-05
CALHM6	-0.818166	0.0470476	116.727	0.222419	-3.67849	ENSG00000188820	41	308	105	77	107	158	190	186	15	131	121	34	62	59	213	91	0.000234616
TCN2	-0.801351	0.0495106	118.116	0.219623	-3.64876	ENSG00000185339	93	121	250	82	85	185	78	347	66	60	181	46	85	47	72	123	0.000263511
HELZ2	-0.764918	0.00304906	1308.83	0.168372	-4.54303	ENSG00000130589	1547	1297	1738	1183	1238	2277	1358	2939	899	1023	727	1030	833	965	1201	1017	5.54506e-06
XAF1	-0.763446	0.0488618	400.63	0.208661	-3.65879	ENSG00000132530	500	439	569	341	270	260	505	1344	305	413	168	206	221	200	418	357	0.00025341
GBP4	-0.752196	1.66912e-05	1547.8	0.127221	-5.91251	ENSG00000162654	2245	2011	1528	1499	1779	1365	3086	1910	1163	1004	1044	986	782	731	2857	1179	3.36943e-09
WARS1	-0.73176	0.00498226	3026.98	0.165813	-4.41317	ENSG00000140105	4873	5692	3395	1956	2494	3857	4211	4215	2443	2221	2881	1387	2067	1399	3840	2281	1.01866e-05
LAP3	-0.727865	0.0113894	964.389	0.175789	-4.14056	ENSG00000002549	1128	1309	976	703	659	1733	1148	2259	689	750	668	496	540	578	1208	830	3.46457e-05
PARP9	-0.723361	0.00479811	1288.74	0.163411	-4.42665	ENSG00000138496	1560	1268	1550	1138	1059	1290	2022	3214	904	1065	739	734	781	719	1907	1006	9.57086e-06
C3AR1	-0.714289	0.0229001	312.555	0.181845	-3.92802	ENSG00000171860	352	842	526	335	224	132	198	448	269	540	497	149	133	41	198	203	8.56486e-05
MT2A	-0.704434	0.0377232	251.249	0.187612	-3.75474	ENSG00000125148	459	290	169	166	255	449	353	390	186	158	172	112	169	170	392	192	0.000173524
IFI35	-0.699056	0.0495106	370.722	0.191622	-3.64811	ENSG00000068079	482	371	421	339	309	558	405	858	302	317	438	219	173	202	360	273	0.000264182
STAT1	-0.692856	2.37697e-05	4226	0.1197	-5.78826	ENSG00000115415	5465	5454	4379	3846	4551	3320	7867	6877	3160	3502	2881	2238	2976	1966	7320	2925	7.11207e-09
KCNQ1OT1	-0.686432	0.0297842	85.898	0.178362	-3.84854	ENSG00000269821	133	163	82	143	73	55	90	128	83	102	63	62	36	61	62	61	0.000118822
STAT2	-0.59872	0.00985667	2261.57	0.142922	-4.18914	ENSG00000170581	2751	2804	2750	1772	2115	3231	2521	4216	1872	2242	1409	1532	1427	1383	2499	2242	2.80018e-05
UBE2L6	-0.574133	0.0323589	1140.58	0.150563	-3.81323	ENSG00000156587	1417	1200	1201	1048	1179	1581	1463	1916	863	873	1168	673	811	692	1539	919	0.000137162
FBXO6	-0.560956	0.0149918	168.697	0.138448	-4.05174	ENSG00000116663	246	218	167	142	201	236	188	234	156	147	146	96	115	125	184	141	5.08373e-05
SECTM1	-0.558528	0.0458403	873.246	0.151458	-3.68768	ENSG00000141574	1082	1557	1110	622	615	1288	827	1362	853	887	1064	386	517	515	776	737	0.00022631
IRF9	-0.528079	0.0295132	198.018	0.137026	-3.85386	ENSG00000213928	234	211	184	188	225	363	242	258	159	187	116	140	167	161	208	175	0.000116269
GBP5	-0.520993	0.0477782	2681.49	0.141882	-3.67202	ENSG00000154451	3216	3622	2005	2935	2598	1592	6600	2933	2081	1608	1244	2123	1971	1885	5462	1737	0.000240642

## Sheet: Upregulated (padj<0.05)
Symbol	log2FoldChange	padj	baseMean	lfcSE	stat	Unnamed: 0	P01_pre	P02_pre	P03_pre	P04_pre	P05_pre	P06_pre	P07_pre	P08_pre	P01_post	P02_post	P03_post	P04_post	P05_post	P06_post	P07_post	P08_post	pvalue
	4.44981	0.0234706	2.14999	1.13547	3.9189	ENSG00000231369	0	0	0	0	0	0	0	0	2	3	7	8	3	5	4	3	8.89527e-05
RPS3AP6	4.41136	0.0318609	2.08907	1.15211	3.82894	ENSG00000234797	0	0	0	0	0	0	0	0	1	3	5	4	6	5	4	6	0.000128696
RPL15P3	4.24603	0.0194465	2.39775	1.06735	3.9781	ENSG00000212802	0	0	1	0	0	0	0	0	5	2	2	5	8	8	4	4	6.94688e-05
EEF1A1P17	4.17359	0.001445	4.48623	0.878346	4.75165	ENSG00000257907	0	1	2	1	0	0	0	0	11	7	13	3	8	13	7	7	2.01766e-06
	4.14409	0.000579736	5.96261	0.827453	5.00824	ENSG00000227081	3	2	0	1	0	0	0	0	11	6	17	9	13	17	11	7	5.49293e-07
	4.03834	0.0336058	2.57751	1.0627	3.80007	ENSG00000180662	0	0	0	1	0	0	0	0	1	8	5	10	11	2	1	3	0.000144653
EEF1A1P28	4.02627	0.0492068	2.08875	1.10172	3.65453	ENSG00000237709	0	0	0	0	1	0	0	0	5	1	3	5	5	4	4	6	0.000257653
	4.01777	0.0320871	2.83178	1.05138	3.82144	ENSG00000188765	2	0	0	0	0	0	0	0	4	3	7	5	7	15	2	1	0.000132672
	3.85315	0.00681117	3.93418	0.888937	4.33456	ENSG00000237757	1	1	0	1	0	0	0	1	12	4	9	5	6	11	10	3	1.46053e-05
RPL26P32	3.80616	0.00304906	5.96007	0.838363	4.53998	ENSG00000230291	3	0	0	0	0	4	2	0	7	11	15	7	14	8	11	15	5.62586e-06
RPS3P3	3.49158	0.000767904	5.77589	0.712989	4.8971	ENSG00000228205	1	2	1	0	2	2	0	0	14	6	14	16	9	12	7	8	9.72622e-07
RPL6P19	3.44312	0.0336058	3.07009	0.906532	3.79812	ENSG00000230383	1	1	0	1	0	0	1	0	6	1	5	8	5	3	8	10	0.000145799
RPL24P4	3.42185	0.0130742	4.79374	0.835797	4.09411	ENSG00000181524	3	3	0	1	1	0	0	0	6	4	12	11	11	12	4	10	4.2379e-05
	3.21503	0.000563152	7.86099	0.639906	5.02421	ENSG00000226532	0	3	1	3	1	3	1	0	10	6	39	14	20	14	10	3	5.05497e-07
	3.02396	0.00985667	6.45571	0.721786	4.18956	ENSG00000234648	3	3	0	3	1	0	2	0	9	6	18	5	17	19	14	5	2.79501e-05
	2.58212	0.0145325	7.31515	0.635603	4.06248	ENSG00000233476	6	3	0	6	1	6	0	0	15	12	11	10	17	12	8	12	4.8555e-05
PABPC3	2.41319	0.0053942	8.11628	0.549611	4.39071	ENSG00000151846	9	3	1	1	3	2	2	2	8	10	14	17	15	18	12	15	1.12979e-05
RPL27P4	2.41093	7.6419e-05	16.342	0.436925	5.51795	ENSG00000225616	12	4	0	4	6	5	5	8	23	24	36	32	40	17	30	20	3.42977e-08
RPS17P16	2.4026	0.0286695	5.03722	0.621503	3.86579	ENSG00000232346	5	0	2	2	1	1	2	1	10	7	15	8	9	7	6	6	0.000110729
	2.29847	0.000156185	11.375	0.431681	5.32446	ENSG00000218175	6	6	4	4	3	4	5	0	21	12	20	16	18	28	25	13	1.01252e-07
	2.2111	2.4449e-06	27.1578	0.352761	6.26798	ENSG00000249264	24	12	3	16	5	8	8	7	54	35	51	39	73	37	35	35	3.65766e-10
	2.09036	0.000410882	13.7016	0.409336	5.1067	ENSG00000214199	10	7	3	5	9	6	3	1	29	18	28	19	24	14	21	26	3.27837e-07
	1.93958	8.59362e-05	13.2769	0.355742	5.4522	ENSG00000234782	7	6	6	3	9	6	6	2	26	18	22	19	34	24	15	13	4.97496e-08
	1.88089	0.0382041	10.0254	0.50204	3.74649	ENSG00000223822	10	4	3	6	7	6	0	1	14	15	29	6	17	25	10	10	0.000179328
	1.8175	0.00856788	10.0865	0.426715	4.25928	ENSG00000213763	9	4	2	2	2	8	4	6	23	6	20	11	13	24	12	18	2.05086e-05
RPS11P5	1.70281	0.000410882	15.5573	0.333354	5.10811	ENSG00000232888	13	5	6	5	9	7	5	10	20	19	20	24	32	33	17	28	3.25389e-07
RPS15AP1	1.63089	0.0104264	15.6165	0.390888	4.17228	ENSG00000214535	9	13	4	9	13	7	2	6	20	13	34	26	32	31	22	13	3.01567e-05
	1.3876	0.0189907	16.5942	0.347836	3.98922	ENSG00000196205	11	8	10	7	13	12	15	1	30	22	33	17	31	21	18	21	6.62917e-05
RPL4P4	1.1113	0.0442587	20.7753	0.300417	3.69918	ENSG00000229638	19	7	19	19	13	13	11	7	24	31	38	21	41	27	30	18	0.000216294
RPL18AP3	0.949038	0.0124828	43.7821	0.230795	4.11205	ENSG00000213442	41	24	23	41	42	28	27	18	52	44	78	45	68	73	66	42	3.92168e-05
RPL13P12	0.94746	0.0323317	226.793	0.248263	3.81636	ENSG00000215030	13	285	12	19	990	312	14	5	29	344	55	40	1085	418	35	26	0.000135434
RPS23P8	0.93564	0.00224689	37.8026	0.201619	4.64063	ENSG00000230629	20	20	20	34	39	29	24	25	46	40	48	67	75	42	46	40	3.47348e-06
FCER1A	0.799911	0.0130742	175.329	0.195332	4.09514	ENSG00000179639	123	105	117	267	67	147	126	92	369	214	225	335	204	212	117	133	4.21918e-05
PDZD4	0.757424	0.000615651	400.791	0.151887	4.98675	ENSG00000067840	266	280	213	373	424	160	393	319	712	536	413	647	444	263	472	608	6.14024e-07
FCGBP	0.727138	0.00985667	81.1241	0.173582	4.18901	ENSG00000275395	45	47	38	56	171	67	50	25	85	112	52	106	255	110	51	49	2.80173e-05

## Sheet: Downregulated (padj<0.1)
Symbol	log2FoldChange	padj	baseMean	lfcSE	stat	Unnamed: 0	P01_pre	P02_pre	P03_pre	P04_pre	P05_pre	P06_pre	P07_pre	P08_pre	P01_post	P02_post	P03_post	P04_post	P05_post	P06_post	P07_post	P08_post	pvalue
HESX1	-3.29191	0.0806137	3.93722	0.957104	-3.43945	ENSG00000163666	2	4	8	9	1	9	0	27	1	0	2	0	1	0	0	0	0.000582905
IFI27	-2.97722	0.00980921	103.268	0.706718	-4.21273	ENSG00000165949	71	11	93	13	13	134	8	1278	5	6	3	2	11	6	7	17	2.52298e-05
SIGLEC1	-2.22386	0.0229001	740.314	0.56582	-3.93033	ENSG00000088827	827	718	1173	228	236	2461	132	4923	170	453	108	117	99	110	118	146	8.48304e-05
OTOF	-2.14325	0.0320871	153.242	0.560886	-3.82119	ENSG00000115155	22	23	85	56	14	248	12	1876	8	16	6	33	9	21	4	57	0.00013281
IL10	-2.14304	0.0374036	8.74876	0.569501	-3.76302	ENSG00000136634	46	34	9	2	5	16	2	1	7	13	3	0	2	1	0	1	0.000167872
SMIM43	-2.05097	0.0604109	9.9106	0.575386	-3.56452	ENSG00000164112	29	23	13	20	11	15	6	10	6	0	7	2	0	6	7	6	0.00036452
	-1.9941	0.0377232	19.7504	0.530647	-3.75787	ENSG00000225964	33	20	26	9	6	20	16	142	4	11	1	5	6	4	14	4	0.000171363
IFI44L	-1.85372	0.0482724	991.273	0.505584	-3.6665	ENSG00000137959	1141	826	1514	588	197	1029	485	8105	164	523	129	210	202	322	343	335	0.000245894
SERPING1	-1.81571	5.34323e-05	186.612	0.322847	-5.62406	ENSG00000149131	241	218	243	86	113	489	210	834	93	103	60	31	54	48	159	49	1.86519e-08
IFIT1	-1.72579	0.0354469	209.263	0.456314	-3.78203	ENSG00000185745	239	112	378	170	47	398	117	1371	85	133	60	65	32	44	62	88	0.000155554
IGHV1-69	-1.72324	0.0661508	28.9347	0.488916	-3.52461	ENSG00000211973	97	17	7	14	13	18	7	227	4	5	3	5	10	5	16	22	0.000424104
IGHV2-70	-1.71094	0.0894683	15.8002	0.505469	-3.38486	ENSG00000274576	33	10	62	20	5	19	11	40	3	10	9	10	4	2	16	3	0.000712156
IGKV1-27	-1.68806	0.0140499	57.5797	0.414364	-4.07385	ENSG00000244575	116	155	52	59	31	72	12	203	16	11	107	26	8	17	14	37	4.62421e-05
RSAD2	-1.60129	0.0382041	250.538	0.427676	-3.74417	ENSG00000134321	281	172	383	152	95	507	150	1576	88	149	66	78	61	63	123	127	0.00018099
IFIT3	-1.60114	1.66912e-05	415.168	0.272413	-5.87763	ENSG00000119917	549	316	757	276	116	710	421	2208	160	248	163	124	58	126	286	230	4.16177e-09
IGHV1-46	-1.5303	0.000288156	118.734	0.294387	-5.19825	ENSG00000211962	242	73	303	63	50	143	73	465	56	29	233	34	16	17	62	72	2.01176e-07
IGLV1-40	-1.5204	0.0921051	319.609	0.451042	-3.37087	ENSG00000211653	814	340	566	238	174	280	77	1390	96	82	507	119	36	92	171	214	0.000749304
H4C3	-1.5023	0.0113346	12.3608	0.362147	-4.14831	ENSG00000197061	20	15	25	18	14	16	21	18	6	6	11	11	5	5	8	2	3.34933e-05
BIRC5	-1.49793	0.0194465	40.6093	0.376658	-3.97689	ENSG00000089685	145	37	48	41	49	36	34	68	33	8	64	12	9	6	53	17	6.98224e-05
IGKV1-17	-1.45477	0.0883503	25.9441	0.428555	-3.39459	ENSG00000240382	70	26	60	20	16	6	10	107	7	14	51	10	4	7	6	8	0.000687311
IFITM3	-1.43405	0.0430406	726.056	0.386654	-3.70886	ENSG00000142089	1693	749	950	360	362	1018	533	3299	629	255	492	237	248	90	459	426	0.000208195
CMPK2	-1.4261	0.00215372	273.357	0.306284	-4.65613	ENSG00000134326	288	273	441	178	176	681	181	1195	112	190	74	118	142	93	145	154	3.22204e-06
IFI6	-1.42407	0.0374036	655.479	0.378304	-3.76435	ENSG00000126709	862	530	992	441	351	1706	359	3060	222	378	377	204	244	270	349	302	0.000166985
C1QC	-1.41256	0.0720065	32.4777	0.404626	-3.49103	ENSG00000159189	114	50	74	10	6	24	27	62	18	16	44	4	3	5	61	10	0.000481168
IGLV3-19	-1.39406	0.00823399	215.361	0.325895	-4.27764	ENSG00000211663	232	126	747	94	78	210	54	1017	46	42	435	51	21	58	142	151	1.88881e-05
IGHV4-34	-1.3893	0.000859387	127.624	0.285696	-4.86284	ENSG00000211956	198	110	285	82	59	161	42	620	41	35	179	40	22	55	59	87	1.15711e-06
MX1	-1.36762	0.000656229	1139.02	0.275958	-4.9559	ENSG00000157601	1587	1043	1597	895	808	2050	552	5583	518	932	390	499	478	387	499	691	7.19944e-07
E2F7	-1.36362	0.0541805	15.1424	0.37799	-3.60756	ENSG00000165891	56	13	17	11	14	19	13	32	21	5	4	3	8	3	16	11	0.000309095
C1QB	-1.35882	0.0096155	51.0091	0.321673	-4.22424	ENSG00000173369	155	93	73	25	22	60	46	106	43	25	41	11	8	9	80	32	2.39752e-05
IFIT2	-1.33615	8.04755e-05	379.617	0.243367	-5.49027	ENSG00000119922	510	406	836	300	112	666	457	1314	215	272	149	125	116	180	253	260	4.01314e-08
CXCL10	-1.31187	0.0215459	41.8421	0.332191	-3.94913	ENSG00000169245	74	51	17	19	26	69	97	97	55	42	7	6	3	9	75	33	7.84346e-05
MS4A4A	-1.29733	6.44455e-05	56.8062	0.232981	-5.56839	ENSG00000110079	144	83	84	44	31	96	33	149	35	49	48	18	11	27	26	45	2.57101e-08
TGM2	-1.28717	0.000700708	61.2581	0.260853	-4.93447	ENSG00000198959	194	92	115	52	41	48	114	39	52	14	57	26	16	15	95	26	8.03685e-07
OAS3	-1.28666	0.000767904	1662.01	0.262182	-4.9075	ENSG00000111331	2198	1558	2890	1253	1093	3226	1239	6568	876	1128	654	813	737	604	1136	1037	9.2244e-07
OASL	-1.28528	0.000767904	243.504	0.262704	-4.8925	ENSG00000135114	247	198	412	253	200	592	229	727	120	179	149	134	68	81	210	158	9.95637e-07
ISG15	-1.27878	0.000648669	384.488	0.257446	-4.96719	ENSG00000187608	454	309	463	332	227	877	290	1714	153	163	328	157	137	171	247	225	6.79302e-07
RRM2	-1.27579	0.0113346	182.743	0.307756	-4.14545	ENSG00000171848	525	153	221	123	164	178	145	570	120	60	206	70	47	46	253	89	3.3914e-05
RN7SL1	-1.26379	6.3058e-07	311.676	0.193338	-6.5367	ENSG00000276168	933	397	425	488	388	440	297	256	166	278	157	218	130	180	160	151	6.28914e-11
	-1.23397	0.0541805	23.8512	0.341633	-3.61198	ENSG00000274422	19	14	14	32	23	16	111	57	6	7	13	14	8	17	17	20	0.000303865
IGLV1-47	-1.22864	0.00980921	174.627	0.291776	-4.21089	ENSG00000211648	370	70	419	120	73	127	39	860	66	35	228	53	21	50	88	221	2.54365e-05
BATF2	-1.22671	0.00327487	31.6696	0.27144	-4.51925	ENSG00000168062	32	37	50	17	18	43	72	91	17	29	19	7	9	9	41	24	6.2058e-06
USP18	-1.21555	0.0921051	52.4957	0.361196	-3.36535	ENSG00000184979	69	17	54	33	31	87	44	310	18	34	12	30	14	25	35	40	0.000764459
IGHV1-2	-1.209	0.042126	132.515	0.325271	-3.71691	ENSG00000211934	279	99	560	50	97	152	30	187	46	46	404	36	46	43	57	24	0.000201671
ETV7	-1.20137	0.00985667	50.5294	0.286074	-4.19949	ENSG00000010030	76	25	26	22	35	94	130	145	26	16	14	14	14	18	132	34	2.6752e-05
EPSTI1	-1.19271	8.59362e-05	752.03	0.218995	-5.44631	ENSG00000133106	984	953	1033	470	584	1418	933	2237	344	488	403	276	378	425	905	389	5.14254e-08
APOBEC3A	-1.18021	0.00376776	646.634	0.263208	-4.48394	ENSG00000128383	866	1245	592	327	261	2013	361	2133	298	459	213	254	304	356	340	477	7.32771e-06
IGHV3-15	-1.0993	0.0697017	204.31	0.313933	-3.5017	ENSG00000211943	647	74	233	126	74	255	64	878	103	38	258	63	25	65	136	281	0.000462291
IGHV4-30-2	-1.07771	0.0622654	44.4777	0.303385	-3.55227	ENSG00000231475	73	25	52	25	33	48	21	244	23	10	46	17	13	18	28	47	0.00038192
IGKV3-11	-1.07529	0.0869107	145.029	0.316019	-3.40261	ENSG00000241351	280	119	276	82	72	111	44	614	50	49	348	66	25	41	68	114	0.000667443
IGLV5-45	-1.05198	0.0286695	32.6457	0.272247	-3.86407	ENSG00000211650	89	8	98	20	16	23	19	93	41	4	52	12	10	12	14	20	0.000111515
HERC5	-1.02174	0.00985667	249.522	0.243166	-4.20182	ENSG00000138646	262	247	453	229	148	307	193	1051	125	156	152	146	140	152	147	149	2.64776e-05
LGALS3BP	-1.00949	0.00304906	481.422	0.22193	-4.54871	ENSG00000108679	554	472	420	322	528	799	616	1662	247	254	244	223	362	281	567	272	5.39765e-06
TOX2	-1.00017	0.0818325	32.4228	0.291452	-3.43167	ENSG00000124191	80	62	50	30	44	33	29	25	22	11	39	18	21	19	30	14	0.000599879
CCNA2	-0.999024	0.0610884	49.6873	0.280669	-3.55943	ENSG00000145386	133	55	78	48	31	30	41	124	29	18	67	26	16	15	54	43	0.000371654
ANKRD22	-0.994612	0.0558096	37.2642	0.277168	-3.58848	ENSG00000152766	40	77	25	17	18	34	102	83	20	27	20	10	14	11	89	19	0.000332615
CD38	-0.988488	0.000513887	622.394	0.195636	-5.05268	ENSG00000004468	1072	647	655	463	614	525	1144	1430	385	276	504	335	240	220	1190	420	4.3565e-07
OAS1	-0.986703	0.00231892	798.44	0.213224	-4.62753	ENSG00000089127	1063	872	1094	803	534	1369	578	2455	567	852	574	442	259	312	533	672	3.70047e-06
IGLV2-14	-0.981065	0.0630102	347.353	0.277037	-3.54128	ENSG00000211666	473	260	685	356	139	198	88	1644	97	152	661	236	55	75	154	379	0.000398188
OAS2	-0.970663	0.00276764	1762.56	0.211735	-4.58433	ENSG00000111335	2244	1664	2596	1761	1371	2658	1617	5458	1272	1554	1055	1223	699	774	1470	1238	4.55453e-06
GBP1	-0.968422	1.24135e-07	948.703	0.140857	-6.8752	ENSG00000117228	1502	1542	905	888	722	563	2155	1643	682	774	522	414	340	301	1910	567	6.19032e-12
FFAR2	-0.966032	0.0482724	75.0864	0.263628	-3.66437	ENSG00000126262	141	120	87	38	19	241	107	78	37	39	44	25	23	78	47	95	0.000247946
SCO2	-0.946071	0.00304906	48.6714	0.208342	-4.54095	ENSG00000284194	64	73	60	39	39	80	57	105	36	46	27	15	18	35	54	43	5.60007e-06
CENPE	-0.942421	0.0541805	82.9585	0.261497	-3.60395	ENSG00000138778	209	107	112	132	23	61	100	166	45	42	91	40	27	48	83	63	0.000313416
SCARNA9	-0.932527	0.0511589	37.9317	0.256879	-3.63022	ENSG00000254911	29	68	54	71	32	60	56	34	19	33	35	42	24	14	15	31	0.000283181
ZBTB32	-0.900622	0.0694359	47.4217	0.256973	-3.50473	ENSG00000011590	106	57	78	55	48	38	29	95	31	26	53	40	13	32	33	37	0.000457066
MX2	-0.898115	0.00823399	1201.72	0.209777	-4.28127	ENSG00000183486	1362	1361	1857	1089	915	2052	878	3600	784	1007	551	878	710	721	823	945	1.85826e-05
CCR5	-0.876085	0.0116442	281.688	0.212038	-4.13175	ENSG00000160791	449	237	337	553	292	161	317	555	328	241	249	219	58	73	203	311	3.60017e-05
SAMD4A	-0.853937	0.00851875	143.867	0.200207	-4.26527	ENSG00000020577	227	199	70	123	116	201	176	414	109	122	44	66	90	81	184	116	1.99662e-05
LY6E	-0.853357	0.00926179	1835.33	0.201396	-4.23721	ENSG00000160932	2116	1990	2084	1497	1809	3749	1514	5004	1044	1343	1422	1015	1332	1202	1517	1184	2.26314e-05
CTSL	-0.823144	0.0500767	149.85	0.226118	-3.64033	ENSG00000135047	300	305	141	69	72	185	155	335	113	138	177	46	41	56	161	142	0.000272293
CALHM6	-0.818166	0.0470476	116.727	0.222419	-3.67849	ENSG00000188820	41	308	105	77	107	158	190	186	15	131	121	34	62	59	213	91	0.000234616
TCN2	-0.801351	0.0495106	118.116	0.219623	-3.64876	ENSG00000185339	93	121	250	82	85	185	78	347	66	60	181	46	85	47	72	123	0.000263511
HELZ2	-0.764918	0.00304906	1308.83	0.168372	-4.54303	ENSG00000130589	1547	1297	1738	1183	1238	2277	1358	2939	899	1023	727	1030	833	965	1201	1017	5.54506e-06
XAF1	-0.763446	0.0488618	400.63	0.208661	-3.65879	ENSG00000132530	500	439	569	341	270	260	505	1344	305	413	168	206	221	200	418	357	0.00025341
GBP4	-0.752196	1.66912e-05	1547.8	0.127221	-5.91251	ENSG00000162654	2245	2011	1528	1499	1779	1365	3086	1910	1163	1004	1044	986	782	731	2857	1179	3.36943e-09
WARS1	-0.73176	0.00498226	3026.98	0.165813	-4.41317	ENSG00000140105	4873	5692	3395	1956	2494	3857	4211	4215	2443	2221	2881	1387	2067	1399	3840	2281	1.01866e-05
LAP3	-0.727865	0.0113894	964.389	0.175789	-4.14056	ENSG00000002549	1128	1309	976	703	659	1733	1148	2259	689	750	668	496	540	578	1208	830	3.46457e-05
PARP9	-0.723361	0.00479811	1288.74	0.163411	-4.42665	ENSG00000138496	1560	1268	1550	1138	1059	1290	2022	3214	904	1065	739	734	781	719	1907	1006	9.57086e-06
C3AR1	-0.714289	0.0229001	312.555	0.181845	-3.92802	ENSG00000171860	352	842	526	335	224	132	198	448	269	540	497	149	133	41	198	203	8.56486e-05
MT2A	-0.704434	0.0377232	251.249	0.187612	-3.75474	ENSG00000125148	459	290	169	166	255	449	353	390	186	158	172	112	169	170	392	192	0.000173524
IFI35	-0.699056	0.0495106	370.722	0.191622	-3.64811	ENSG00000068079	482	371	421	339	309	558	405	858	302	317	438	219	173	202	360	273	0.000264182
STAT1	-0.692856	2.37697e-05	4226	0.1197	-5.78826	ENSG00000115415	5465	5454	4379	3846	4551	3320	7867	6877	3160	3502	2881	2238	2976	1966	7320	2925	7.11207e-09
ODF3B	-0.690226	0.0999985	718.761	0.20726	-3.33025	ENSG00000177989	804	1422	843	463	556	1436	595	1160	654	837	521	287	445	317	732	610	0.000867687
KCNQ1OT1	-0.686432	0.0297842	85.898	0.178362	-3.84854	ENSG00000269821	133	163	82	143	73	55	90	128	83	102	63	62	36	61	62	61	0.000118822
PLSCR1	-0.670789	0.0894683	493.894	0.198412	-3.38079	ENSG00000188313	702	788	792	431	254	496	390	1243	450	384	405	288	333	267	420	389	0.000722778
IRF7	-0.66494	0.0999985	800.654	0.1996	-3.33136	ENSG00000185507	1297	1008	915	469	529	1382	579	2070	864	780	643	412	409	477	606	572	0.000864228
PDCD1	-0.656685	0.0775277	85.1227	0.189504	-3.46529	ENSG00000188389	76	80	128	126	121	102	110	101	65	72	74	82	39	92	59	57	0.000529661
CHI3L2	-0.65251	0.0661508	128.448	0.185264	-3.52206	ENSG00000064886	175	132	77	161	217	124	188	201	78	95	81	71	86	90	171	141	0.000428209
STAT2	-0.59872	0.00985667	2261.57	0.142922	-4.18914	ENSG00000170581	2751	2804	2750	1772	2115	3231	2521	4216	1872	2242	1409	1532	1427	1383	2499	2242	2.80018e-05
AIM2	-0.576913	0.0500767	114.462	0.158515	-3.63948	ENSG00000163568	186	103	150	181	75	73	162	183	77	75	97	131	42	66	140	121	0.000273192
UBE2L6	-0.574133	0.0323589	1140.58	0.150563	-3.81323	ENSG00000156587	1417	1200	1201	1048	1179	1581	1463	1916	863	873	1168	673	811	692	1539	919	0.000137162
FANCA	-0.561362	0.0558096	93.6958	0.156481	-3.58742	ENSG00000187741	157	115	73	99	79	120	118	153	73	80	61	72	68	73	96	86	0.000333972
FBXO6	-0.560956	0.0149918	168.697	0.138448	-4.05174	ENSG00000116663	246	218	167	142	201	236	188	234	156	147	146	96	115	125	184	141	5.08373e-05
SECTM1	-0.558528	0.0458403	873.246	0.151458	-3.68768	ENSG00000141574	1082	1557	1110	622	615	1288	827	1362	853	887	1064	386	517	515	776	737	0.00022631
IRF9	-0.528079	0.0295132	198.018	0.137026	-3.85386	ENSG00000213928	234	211	184	188	225	363	242	258	159	187	116	140	167	161	208	175	0.000116269
GBP5	-0.520993	0.0477782	2681.49	0.141882	-3.67202	ENSG00000154451	3216	3622	2005	2935	2598	1592	6600	2933	2081	1608	1244	2123	1971	1885	5462	1737	0.000240642
CASP7	-0.501521	0.0795203	217.705	0.145419	-3.44879	ENSG00000165806	290	278	237	214	246	211	259	315	152	199	201	134	142	136	300	226	0.000563102

## Sheet: Upregulated (padj<0.1)
Symbol	log2FoldChange	padj	baseMean	lfcSE	stat	Unnamed: 0	P01_pre	P02_pre	P03_pre	P04_pre	P05_pre	P06_pre	P07_pre	P08_pre	P01_post	P02_post	P03_post	P04_post	P05_post	P06_post	P07_post	P08_post	pvalue
	4.44981	0.0234706	2.14999	1.13547	3.9189	ENSG00000231369	0	0	0	0	0	0	0	0	2	3	7	8	3	5	4	3	8.89527e-05
RPS3AP6	4.41136	0.0318609	2.08907	1.15211	3.82894	ENSG00000234797	0	0	0	0	0	0	0	0	1	3	5	4	6	5	4	6	0.000128696
RPL15P3	4.24603	0.0194465	2.39775	1.06735	3.9781	ENSG00000212802	0	0	1	0	0	0	0	0	5	2	2	5	8	8	4	4	6.94688e-05
	4.19253	0.0734289	1.71998	1.20412	3.48183	ENSG00000240036	0	0	0	0	0	0	0	0	4	2	6	3	3	4	3	3	0.000497997
EEF1A1P17	4.17359	0.001445	4.48623	0.878346	4.75165	ENSG00000257907	0	1	2	1	0	0	0	0	11	7	13	3	8	13	7	7	2.01766e-06
	4.14409	0.000579736	5.96261	0.827453	5.00824	ENSG00000227081	3	2	0	1	0	0	0	0	11	6	17	9	13	17	11	7	5.49293e-07
	4.03834	0.0336058	2.57751	1.0627	3.80007	ENSG00000180662	0	0	0	1	0	0	0	0	1	8	5	10	11	2	1	3	0.000144653
EEF1A1P28	4.02627	0.0492068	2.08875	1.10172	3.65453	ENSG00000237709	0	0	0	0	1	0	0	0	5	1	3	5	5	4	4	6	0.000257653
	4.01777	0.0320871	2.83178	1.05138	3.82144	ENSG00000188765	2	0	0	0	0	0	0	0	4	3	7	5	7	15	2	1	0.000132672
RPL7P9	3.93418	0.0864743	2.58167	1.15455	3.40756	ENSG00000137970	5	0	0	0	0	0	0	0	2	5	4	6	10	5	1	4	0.000655468
	3.88878	0.0728455	2.15002	1.11556	3.48594	ENSG00000244331	1	0	0	0	0	0	0	0	4	2	7	5	9	5	1	1	0.000490407
	3.85315	0.00681117	3.93418	0.888937	4.33456	ENSG00000237757	1	1	0	1	0	0	0	1	12	4	9	5	6	11	10	3	1.46053e-05
RPL26P32	3.80616	0.00304906	5.96007	0.838363	4.53998	ENSG00000230291	3	0	0	0	0	4	2	0	7	11	15	7	14	8	11	15	5.62586e-06
	3.61783	0.0787052	2.45654	1.04696	3.45554	ENSG00000235297	1	0	0	0	2	0	0	0	2	4	9	6	3	2	8	3	0.00054919
	3.59678	0.0940521	2.02805	1.07247	3.35372	ENSG00000225178	1	0	0	0	0	0	1	0	3	4	5	6	3	5	4	1	0.00079733
RPS3P3	3.49158	0.000767904	5.77589	0.712989	4.8971	ENSG00000228205	1	2	1	0	2	2	0	0	14	6	14	16	9	12	7	8	9.72622e-07
RPL6P19	3.44312	0.0336058	3.07009	0.906532	3.79812	ENSG00000230383	1	1	0	1	0	0	1	0	6	1	5	8	5	3	8	10	0.000145799
RPL24P4	3.42185	0.0130742	4.79374	0.835797	4.09411	ENSG00000181524	3	3	0	1	1	0	0	0	6	4	12	11	11	12	4	10	4.2379e-05
RPS27AP5	3.41071	0.0624428	2.88562	0.960929	3.54939	ENSG00000231767	0	1	1	0	0	1	0	0	11	2	11	10	3	5	1	1	0.000386122
RPL26P19	3.30259	0.0874197	2.82477	0.971564	3.39925	ENSG00000226221	0	0	0	2	1	0	1	0	5	1	12	4	8	6	1	5	0.000675712
	3.21503	0.000563152	7.86099	0.639906	5.02421	ENSG00000226532	0	3	1	3	1	3	1	0	10	6	39	14	20	14	10	3	5.05497e-07
	3.08265	0.0694036	3.31833	0.879028	3.50688	ENSG00000235174	1	0	2	2	0	1	0	0	2	5	11	2	9	7	8	4	0.000453392
	3.02396	0.00985667	6.45571	0.721786	4.18956	ENSG00000234648	3	3	0	3	1	0	2	0	9	6	18	5	17	19	14	5	2.79501e-05
MTCO1P40	2.67413	0.0500767	5.65223	0.735042	3.63807	ENSG00000262902	3	4	0	0	0	4	1	1	10	7	24	13	8	10	1	6	0.000274694
RPS3P4	2.62947	0.0854186	3.68918	0.770493	3.41271	ENSG00000220472	4	1	1	1	1	0	1	0	8	10	7	4	3	10	3	6	0.000643206
	2.58212	0.0145325	7.31515	0.635603	4.06248	ENSG00000233476	6	3	0	6	1	6	0	0	15	12	11	10	17	12	8	12	4.8555e-05
RPS15P4	2.46123	0.0940521	4.67222	0.733602	3.35499	ENSG00000233762	3	0	0	2	2	3	2	0	4	6	15	2	9	8	14	6	0.000793681
PABPC3	2.41319	0.0053942	8.11628	0.549611	4.39071	ENSG00000151846	9	3	1	1	3	2	2	2	8	10	14	17	15	18	12	15	1.12979e-05
EEF1A1P14	2.41176	0.0661508	4.79858	0.684835	3.52167	ENSG00000233057	3	2	2	0	0	1	2	2	9	4	8	6	11	17	9	2	0.000428844
RPL27P4	2.41093	7.6419e-05	16.342	0.436925	5.51795	ENSG00000225616	12	4	0	4	6	5	5	8	23	24	36	32	40	17	30	20	3.42977e-08
RPS17P16	2.4026	0.0286695	5.03722	0.621503	3.86579	ENSG00000232346	5	0	2	2	1	1	2	1	10	7	15	8	9	7	6	6	0.000110729
EEF1A1P16	2.34963	0.0629174	4.54605	0.66275	3.54528	ENSG00000213235	3	2	1	3	3	0	1	0	5	10	6	6	12	5	7	10	0.000392194
	2.29847	0.000156185	11.375	0.431681	5.32446	ENSG00000218175	6	6	4	4	3	4	5	0	21	12	20	16	18	28	25	13	1.01252e-07
	2.2111	2.4449e-06	27.1578	0.352761	6.26798	ENSG00000249264	24	12	3	16	5	8	8	7	54	35	51	39	73	37	35	35	3.65766e-10
EEF1A1P35	2.1633	0.0894683	4.91477	0.639252	3.3841	ENSG00000250144	2	3	0	3	1	1	4	1	10	7	13	5	11	8	6	5	0.000714107
RPS18P12	2.09299	0.0630102	7.62456	0.591122	3.54071	ENSG00000230897	12	3	2	1	5	1	2	1	9	3	17	14	14	14	19	7	0.000399057
	2.09036	0.000410882	13.7016	0.409336	5.1067	ENSG00000214199	10	7	3	5	9	6	3	1	29	18	28	19	24	14	21	26	3.27837e-07
RPL31P10	2.06133	0.0831224	4.98051	0.601744	3.42558	ENSG00000213942	5	1	1	4	2	2	2	0	7	6	8	8	9	11	8	7	0.00061348
	1.93958	8.59362e-05	13.2769	0.355742	5.4522	ENSG00000234782	7	6	6	3	9	6	6	2	26	18	22	19	34	24	15	13	4.97496e-08
	1.88089	0.0382041	10.0254	0.50204	3.74649	ENSG00000223822	10	4	3	6	7	6	0	1	14	15	29	6	17	25	10	10	0.000179328
EEF1A1P8	1.83258	0.0921051	5.71533	0.544088	3.36818	ENSG00000223529	4	4	3	4	2	2	2	0	9	7	13	8	7	10	8	10	0.000756667
	1.82524	0.0558096	7.5615	0.508734	3.5878	ENSG00000240652	6	0	3	6	5	5	2	1	10	7	22	9	18	14	12	3	0.000333475
	1.8175	0.00856788	10.0865	0.426715	4.25928	ENSG00000213763	9	4	2	2	2	8	4	6	23	6	20	11	13	24	12	18	2.05086e-05
RPS11P5	1.70281	0.000410882	15.5573	0.333354	5.10811	ENSG00000232888	13	5	6	5	9	7	5	10	20	19	20	24	32	33	17	28	3.25389e-07
RPS15AP1	1.63089	0.0104264	15.6165	0.390888	4.17228	ENSG00000214535	9	13	4	9	13	7	2	6	20	13	34	26	32	31	22	13	3.01567e-05
	1.3876	0.0189907	16.5942	0.347836	3.98922	ENSG00000196205	11	8	10	7	13	12	15	1	30	22	33	17	31	21	18	21	6.62917e-05
RPL3P4	1.26071	0.0853607	17.0892	0.369004	3.41653	ENSG00000232573	7	6	12	17	15	17	7	3	14	27	45	17	19	24	25	23	0.000634257
EEF1A1P3	1.20619	0.0921051	26.1871	0.35818	3.36755	ENSG00000232587	24	10	6	32	8	10	22	22	24	27	31	39	64	43	40	24	0.000758398
RPL4P4	1.1113	0.0442587	20.7753	0.300417	3.69918	ENSG00000229638	19	7	19	19	13	13	11	7	24	31	38	21	41	27	30	18	0.000216294
RPL18AP3	0.949038	0.0124828	43.7821	0.230795	4.11205	ENSG00000213442	41	24	23	41	42	28	27	18	52	44	78	45	68	73	66	42	3.92168e-05
RPL13P12	0.94746	0.0323317	226.793	0.248263	3.81636	ENSG00000215030	13	285	12	19	990	312	14	5	29	344	55	40	1085	418	35	26	0.000135434
RPS23P8	0.93564	0.00224689	37.8026	0.201619	4.64063	ENSG00000230629	20	20	20	34	39	29	24	25	46	40	48	67	75	42	46	40	3.47348e-06
FCER1A	0.799911	0.0130742	175.329	0.195332	4.09514	ENSG00000179639	123	105	117	267	67	147	126	92	369	214	225	335	204	212	117	133	4.21918e-05
RPLP0P6	0.781603	0.0963984	35.7186	0.233644	3.34527	ENSG00000213553	37	25	28	32	27	32	16	16	41	32	69	44	66	43	41	32	0.000822028
PDZD4	0.757424	0.000615651	400.791	0.151887	4.98675	ENSG00000067840	266	280	213	373	424	160	393	319	712	536	413	647	444	263	472	608	6.14024e-07
FCGBP	0.727138	0.00985667	81.1241	0.173582	4.18901	ENSG00000275395	45	47	38	56	171	67	50	25	85	112	52	106	255	110	51	49	2.80173e-05
	0.723308	0.0541805	68.044	0.200624	3.60529	ENSG00000187653	42	57	45	71	53	60	37	50	112	73	123	76	97	77	66	68	0.00031181
ARRDC4	0.668751	0.0541805	183.607	0.185556	3.60404	ENSG00000140450	111	192	178	116	95	164	86	205	256	273	179	159	312	296	109	255	0.000313305
RPL13AP5	0.593847	0.0818325	88.8308	0.172956	3.43351	ENSG00000236552	71	54	60	82	113	69	76	49	81	77	160	121	147	97	93	95	0.000595828
LRP3	0.587428	0.0921051	90.1052	0.174681	3.36285	ENSG00000130881	37	71	94	62	90	130	34	73	98	120	117	80	154	137	41	127	0.000771414
ZNF600	0.562606	0.0854186	186.764	0.164855	3.41274	ENSG00000189190	111	90	177	186	175	79	224	209	210	145	250	236	185	214	229	319	0.000643144
NELL2	0.521302	0.0977995	375.048	0.156095	3.33965	ENSG00000184613	229	231	332	373	569	179	335	241	241	413	382	562	870	466	337	341	0.000838853
ADAMTS10	0.50794	0.0795822	227.238	0.147371	3.44669	ENSG00000142303	140	153	184	151	311	238	296	87	276	250	189	271	354	278	351	166	0.000567509
